# Supplementary material for: Construction of a high-density genetic map and identification of QTLs related to agronomic and physiological traits in an interspecific (Gossypium hirsutum × Gossypium barbadense) F2 population
Source: BMC Genomics. 2022 Apr 15;23:307. doi: 10.1186/s12864-022-08528-2 (PMC9013169; doi:10.1186/s12864-022-08528-2)
Supplement: Supplementary file 2 — Additional file 2: Table S7. All markers in geneticmap. [file 12864_2022_8528_MOESM2_ESM.xlsx]

## Sheet: Sheet1
Table S7 All markers in geneticmap
ChromosomeID	ChromosomeName	MarkerName	Interval	Position	RecomFreq	Interference
1	Chromosome1	A01_bin1	0	0	0.5	0
1	Chromosome1	A01_bin2	0.2	0.2	0.002	1
1	Chromosome1	A01_bin3	0.2	0.4	0.002	1
1	Chromosome1	A01_bin4	0.61	1.01	0.006	1
1	Chromosome1	A01_bin5	0.6	1.61	0.006	1
1	Chromosome1	A01_bin6	0.61	2.22	0.006	1
1	Chromosome1	A01_bin7	0.8	3.02	0.0081	1
1	Chromosome1	A01_bin8	1.62	4.64	0.0162	0
1	Chromosome1	A01_bin9	0.81	5.45	0.0081	1
1	Chromosome1	A01_bin10	3.7	9.15	0.0369	1
1	Chromosome1	A01_bin11	7.59	16.74	0.0754	1
1	Chromosome1	A01_bin12	2.45	19.19	0.0244	1
1	Chromosome1	A01_bin13	0.8	19.99	0.0081	1
1	Chromosome1	A01_bin14	1.83	21.82	0.0182	1
1	Chromosome1	A01_bin15	1.21	23.03	0.0121	1
1	Chromosome1	A01_bin16	0.2	23.23	0.002	1
1	Chromosome1	A01_bin17	1.01	24.24	0.0101	1
1	Chromosome1	A01_bin18	0.4	24.64	0.004	1
1	Chromosome1	A01_bin19	0.61	25.25	0.006	1
1	Chromosome1	A01_bin20	1.62	26.87	0.0162	1
1	Chromosome1	A01_bin21	2.86	29.73	0.0285	1
1	Chromosome1	A01_bin22	1.41	31.14	0.0142	1
1	Chromosome1	A01_bin23	0.81	31.95	0.0081	1
1	Chromosome1	A01_bin24	0.2	32.15	0.002	1
1	Chromosome1	A01_bin25	0.2	32.35	0.002	1
1	Chromosome1	A01_bin26	1.01	33.36	0.0101	1
1	Chromosome1	A01_bin27	0.81	34.17	0.0081	1
1	Chromosome1	A01_bin28	0.2	34.37	0.002	1
1	Chromosome1	A01_bin29	0.4	34.77	0.004	1
1	Chromosome1	A01_bin30	0.41	35.18	0.004	1
1	Chromosome1	A01_bin31	0.6	35.78	0.006	1
1	Chromosome1	A01_bin32	0.4	36.18	0.004	1
1	Chromosome1	A01_bin33	0.61	36.79	0.006	1
1	Chromosome1	A01_bin34	0.6	37.39	0.006	1
1	Chromosome1	A01_bin35	0.4	37.79	0.004	1
1	Chromosome1	A01_bin36	0.61	38.4	0.006	1
1	Chromosome1	A01_bin37	0.8	39.2	0.0081	1
1	Chromosome1	A01_bin38	1.01	40.21	0.0101	1
1	Chromosome1	A01_bin39	0.81	41.02	0.0081	1
1	Chromosome1	A01_bin40	0.4	41.42	0.004	1
1	Chromosome1	A01_bin41	1.01	42.43	0.0101	1
1	Chromosome1	A01_bin42	0.81	43.24	0.0081	1
1	Chromosome1	A01_bin43	0.81	44.05	0.0081	1
1	Chromosome1	A01_bin44	1	45.05	0.0101	1
1	Chromosome1	A01_bin45	0.21	45.26	0.002	1
1	Chromosome1	A01_bin46	0.2	45.46	0.002	1
1	Chromosome1	A01_bin47	0.2	45.66	0.002	1
1	Chromosome1	A01_bin48	0.2	45.86	0.002	1
1	Chromosome1	A01_bin49	1.01	46.87	0.0101	1
1	Chromosome1	A01_bin50	0.2	47.07	0.002	1
1	Chromosome1	A01_bin51	0.2	47.27	0.002	1
1	Chromosome1	A01_bin52	0.2	47.47	0.002	1
1	Chromosome1	A01_bin53	1.83	49.3	0.0182	1
1	Chromosome1	A01_bin54	2.44	51.74	0.0244	1
1	Chromosome1	A01_bin55	0.4	52.14	0.004	1
1	Chromosome1	A01_bin56	0.41	52.55	0.004	1
1	Chromosome1	A01_bin57	0.8	53.35	0.0081	1
1	Chromosome1	A01_bin58	1.62	54.97	0.0162	1
1	Chromosome1	A01_bin59	0.41	55.38	0.004	0
1	Chromosome1	A01_bin60	0.6	55.98	0.006	0
1	Chromosome1	A01_bin62	0.4	56.38	0.004	1
1	Chromosome1	A01_bin63	0.2	56.58	0.002	1
1	Chromosome1	A01_bin64	0.81	57.39	0.0081	1
1	Chromosome1	A01_bin65	0.2	57.59	0.002	1
1	Chromosome1	A01_bin66	0.4	57.99	0.004	1
1	Chromosome1	A01_bin67	0.2	58.19	0.002	1
1	Chromosome1	A01_bin68	0.81	59	0.0081	1
1	Chromosome1	A01_bin69	0.61	59.61	0.006	1
1	Chromosome1	A01_bin70	0.4	60.01	0.004	1
1	Chromosome1	A01_bin71	0.2	60.21	0.002	1
1	Chromosome1	A01_bin72	0.2	60.41	0.002	1
1	Chromosome1	A01_bin73	0.2	60.61	0.002	1
1	Chromosome1	A01_bin74	0.4	61.01	0.004	1
1	Chromosome1	A01_bin75	0.2	61.21	0.002	1
1	Chromosome1	A01_bin76	0.21	61.42	0.002	1
1	Chromosome1	A01_bin77	1	62.42	0.0101	1
1	Chromosome1	A01_bin78	0.41	62.83	0.004	1
1	Chromosome1	A01_bin79	0.2	63.03	0.002	1
1	Chromosome1	A01_bin80	1.01	64.04	0.0101	0
1	Chromosome1	A01_bin81	2.44	66.48	0.0244	1
1	Chromosome1	A01_bin82	0.2	66.68	0.002	1
1	Chromosome1	A01_bin83	0.81	67.49	0.0081	1
1	Chromosome1	A01_bin84	0.2	67.69	0.002	1
1	Chromosome1	A01_bin85	0.4	68.09	0.004	1
1	Chromosome1	A01_bin86	0.2	68.29	0.002	1
1	Chromosome1	A01_bin87	0.61	68.9	0.006	1
1	Chromosome1	A01_bin88	0.2	69.1	0.002	1
1	Chromosome1	A01_bin90	0.6	69.7	0.006	1
1	Chromosome1	A01_bin89	0.2	69.9	0.002	0
1	Chromosome1	A01_bin91	0.41	70.31	0.004	1
1	Chromosome1	A01_bin92	0.4	70.71	0.004	1
1	Chromosome1	A01_bin93	0.4	71.11	0.004	1
1	Chromosome1	A01_bin95	0.4	71.51	0.004	0
1	Chromosome1	A01_bin94	0.2	71.71	0.002	1
1	Chromosome1	A01_bin97	0.61	72.32	0.006	1
1	Chromosome1	A01_bin96	0.2	72.52	0.002	1
1	Chromosome1	A01_bin98	0.2	72.72	0.002	1
1	Chromosome1	A01_bin99	0.2	72.92	0.002	1
1	Chromosome1	A01_bin100	0.2	73.12	0.002	1
1	Chromosome1	A01_bin101	0.61	73.73	0.006	1
1	Chromosome1	A01_bin102	0.2	73.93	0.002	1
1	Chromosome1	A01_bin103	0.2	74.13	0.002	1
1	Chromosome1	A01_bin104	0.4	74.53	0.004	1
1	Chromosome1	A01_bin105	0.81	75.34	0.0081	1
1	Chromosome1	A01_bin106	0.2	75.54	0.002	1
1	Chromosome1	A01_bin107	0.4	75.94	0.004	1
1	Chromosome1	A01_bin108	0.2	76.14	0.002	1
1	Chromosome1	A01_bin109	0.2	76.34	0.002	1
1	Chromosome1	A01_bin110	0.2	76.54	0.002	1
1	Chromosome1	A01_bin111	0.41	76.95	0.004	1
1	Chromosome1	A01_bin112	0.2	77.15	0.002	1
1	Chromosome1	A01_bin113	0.2	77.35	0.002	1
1	Chromosome1	A01_bin114	0.2	77.55	0.002	1
1	Chromosome1	A01_bin115	0.2	77.75	0.002	1
1	Chromosome1	A01_bin116	0.4	78.15	0.004	1
1	Chromosome1	A01_bin117	0.2	78.35	0.002	0
1	Chromosome1	A01_bin119	0.41	78.76	0.004	1
1	Chromosome1	A01_bin120	0.2	78.96	0.002	1
1	Chromosome1	A01_bin121	0.2	79.16	0.002	1
1	Chromosome1	A01_bin122	0.6	79.76	0.006	1
1	Chromosome1	A01_bin123	0.2	79.96	0.002	1
1	Chromosome1	A01_bin124	0.21	80.17	0.002	1
1	Chromosome1	A01_bin125	2.03	82.2	0.0203	1
1	Chromosome1	A01_bin126	1.41	83.61	0.0142	1
1	Chromosome1	A01_bin127	0.61	84.22	0.006	1
1	Chromosome1	A01_bin128	0.81	85.03	0.0081	1
1	Chromosome1	A01_bin129	0.4	85.43	0.004	1
1	Chromosome1	A01_bin130	0.2	85.63	0.002	1
1	Chromosome1	A01_bin131	0.6	86.23	0.006	1
1	Chromosome1	A01_bin132	0.61	86.84	0.006	1
1	Chromosome1	A01_bin133	0.6	87.44	0.006	1
1	Chromosome1	A01_bin134	1.22	88.66	0.0121	1
1	Chromosome1	A01_bin135	0.6	89.26	0.006	1
1	Chromosome1	A01_bin136	0.2	89.46	0.002	1
1	Chromosome1	A01_bin137	0.4	89.86	0.004	1
1	Chromosome1	A01_bin138	0.2	90.06	0.002	1
1	Chromosome1	A01_bin139	0.21	90.27	0.002	1
1	Chromosome1	A01_bin140	0.4	90.67	0.004	1
1	Chromosome1	A01_bin141	0.6	91.27	0.006	1
1	Chromosome1	A01_bin142	0.61	91.88	0.006	1
1	Chromosome1	A01_bin143	0.6	92.48	0.006	1
1	Chromosome1	A01_bin144	0.2	92.68	0.002	1
1	Chromosome1	A01_bin145	0.2	92.88	0.002	1
1	Chromosome1	A01_bin146	0.81	93.69	0.0081	1
1	Chromosome1	A01_bin147	0.6	94.29	0.006	1
1	Chromosome1	A01_bin148	0.21	94.5	0.002	1
1	Chromosome1	A01_bin149	0.2	94.7	0.002	1
1	Chromosome1	A01_bin150	0.2	94.9	0.002	1
1	Chromosome1	A01_bin151	0.8	95.7	0.0081	1
1	Chromosome1	A01_bin152	0.41	96.11	0.004	1
1	Chromosome1	A01_bin153	0.2	96.31	0.002	1
1	Chromosome1	A01_bin154	0.2	96.51	0.002	1
1	Chromosome1	A01_bin155	0.2	96.71	0.002	1
1	Chromosome1	A01_bin156	0.2	96.91	0.002	1
1	Chromosome1	A01_bin157	0.2	97.11	0.002	1
1	Chromosome1	A01_bin158	0.2	97.31	0.002	1
1	Chromosome1	A01_bin159	0.2	97.51	0.002	1
1	Chromosome1	A01_bin160	0.21	97.72	0.002	1
1	Chromosome1	A01_bin161	0.2	97.92	0.002	1
1	Chromosome1	A01_bin162	0.4	98.32	0.004	1
1	Chromosome1	A01_bin163	0.81	99.13	0.0081	1
1	Chromosome1	A01_bin164	0.6	99.73	0.006	1
1	Chromosome1	A01_bin165	0.6	100.33	0.006	1
1	Chromosome1	A01_bin167	0.21	100.54	0.002	0
1	Chromosome1	A01_bin166	0.4	100.94	0.004	1
1	Chromosome1	A01_bin170	0.2	101.14	0.002	1
1	Chromosome1	A01_bin169	0.2	101.34	0.002	1
1	Chromosome1	A01_bin172	0.2	101.54	0.002	1
1	Chromosome1	A01_bin171	0.2	101.74	0.002	1
1	Chromosome1	A01_bin175	0.2	101.94	0.002	1
1	Chromosome1	A01_bin174	0.2	102.14	0.002	1
1	Chromosome1	A01_bin173	0.41	102.55	0.004	0
1	Chromosome1	A01_bin179	0.6	103.15	0.006	1
1	Chromosome1	A01_bin177	0.2	103.35	0.002	1
1	Chromosome1	A01_bin176	0.2	103.55	0.002	1
1	Chromosome1	A01_bin184	0.41	103.96	0.004	0
1	Chromosome1	A01_bin183	0.2	104.16	0.002	1
1	Chromosome1	A01_bin187	0.4	104.56	0.004	0
1	Chromosome1	A01_bin191	0.4	104.96	0.004	0
1	Chromosome1	A01_bin193	0.4	105.36	0.004	0
1	Chromosome1	A01_bin192	0.21	105.57	0.002	1
1	Chromosome1	A01_bin195	0.8	106.37	0.0081	1
1	Chromosome1	A01_bin196	0.2	106.57	0.002	1
1	Chromosome1	A01_bin197	0.2	106.77	0.002	1
1	Chromosome1	A01_bin198	0.61	107.38	0.006	1
1	Chromosome1	A01_bin199	0.2	107.58	0.002	1
1	Chromosome1	A01_bin200	1.01	108.59	0.0101	1
1	Chromosome1	A01_bin201	0.4	108.99	0.004	1
1	Chromosome1	A01_bin202	0.61	109.6	0.006	1
1	Chromosome1	A01_bin203	0.8	110.4	0.0081	1
1	Chromosome1	A01_bin204	0.2	110.6	0.002	1
1	Chromosome1	A01_bin205	0.41	111.01	0.004	1
1	Chromosome1	A01_bin206	0.8	111.81	0.0081	1
1	Chromosome1	A01_bin207	1.22	113.03	0.0121	1
1	Chromosome1	A01_bin208	1.62	114.65	0.0162	1
1	Chromosome1	A01_bin209	0.4	115.05	0.004	0
1	Chromosome1	A01_bin210	1.01	116.06	0.0101	1
1	Chromosome1	A01_bin211	0.4	116.46	0.004	1
1	Chromosome1	A01_bin212	0.41	116.87	0.004	0
1	Chromosome1	A01_bin213	0.6	117.47	0.006	1
1	Chromosome1	A01_bin214	0.6	118.07	0.006	1
1	Chromosome1	A01_bin215	0.41	118.48	0.004	1
1	Chromosome1	A01_bin216	1.21	119.69	0.0121	1
1	Chromosome1	A01_bin217	0.6	120.29	0.006	1
1	Chromosome1	A01_bin218	0.41	120.7	0.004	1
1	Chromosome1	A01_bin219	0.8	121.5	0.0081	1
1	Chromosome1	A01_bin220	0.41	121.91	0.004	1
1	Chromosome1	A01_bin221	0.2	122.11	0.002	1
1	Chromosome1	A01_bin222	0.4	122.51	0.004	1
1	Chromosome1	A01_bin223	0.4	122.91	0.004	1
1	Chromosome1	A01_bin224	0.41	123.32	0.004	1
1	Chromosome1	A01_bin225	1	124.32	0.0101	1
1	Chromosome1	A01_bin226	0.41	124.73	0.004	1
1	Chromosome1	A01_bin227	1.41	126.14	0.0142	1
1	Chromosome1	A01_bin228	1.42	127.56	0.0142	1
1	Chromosome1	A01_bin229	1.62	129.18	0.0162	1
1	Chromosome1	A01_bin230	2.86	132.04	0.0285	1
1	Chromosome1	A01_bin231	0.6	132.64	0.006	1
1	Chromosome1	A01_bin232	1.62	134.26	0.0162	1
1	Chromosome1	A01_bin233	1.42	135.68	0.0142	1
1	Chromosome1	A01_bin234	1.62	137.3	0.0162	1
1	Chromosome1	A01_bin235	0.6	137.9	0.006	1
1	Chromosome1	A01_bin236	0.81	138.71	0.0081	1
1	Chromosome1	A01_bin237	0.4	139.11	0.004	1
1	Chromosome1	A01_bin238	0.2	139.31	0.002	1
1	Chromosome1	A01_bin239	0.41	139.72	0.004	1
1	Chromosome1	A01_bin240	0.4	140.12	0.004	1
1	Chromosome1	A01_bin241	0.8	140.92	0.0081	1
1	Chromosome1	A01_bin242	0.21	141.13	0.002	1
1	Chromosome1	A01_bin243	2.23	143.36	0.0223	0.4817
1	Chromosome1	A01_bin244	20.65	164.01	0.1955	1
1	Chromosome1	A01_bin245	3.69	167.7	0.0369	1
1	Chromosome1	A01_bin246	0.41	168.11	0.004	1
1	Chromosome1	A01_bin247	0.2	168.31	0.002	0
2	Chromosome2	A02_bin1	0	0	0.5	0
2	Chromosome2	A02_bin2	1.01	1.01	0.0101	1
2	Chromosome2	A02_bin3	1.83	2.84	0.0182	1
2	Chromosome2	A02_bin4	2.23	5.07	0.0224	0
2	Chromosome2	A02_bin5	3.49	8.56	0.0348	1
2	Chromosome2	A02_bin6	6.27	14.83	0.0624	1
2	Chromosome2	A02_bin7	0.6	15.43	0.006	1
2	Chromosome2	A02_bin8	1.83	17.26	0.0182	1
2	Chromosome2	A02_bin9	1.41	18.67	0.0142	1
2	Chromosome2	A02_bin10	0.4	19.07	0.004	1
2	Chromosome2	A02_bin11	1.22	20.29	0.0121	1
2	Chromosome2	A02_bin12	0.4	20.69	0.004	1
2	Chromosome2	A02_bin13	1.01	21.7	0.0101	1
2	Chromosome2	A02_bin14	1.01	22.71	0.0101	1
2	Chromosome2	A02_bin15	1.41	24.12	0.0142	1
2	Chromosome2	A02_bin16	2.03	26.15	0.0203	0
2	Chromosome2	A02_bin17	1.42	27.57	0.0142	1
2	Chromosome2	A02_bin18	2.24	29.81	0.0223	1
2	Chromosome2	A02_bin19	1.82	31.63	0.0182	1
2	Chromosome2	A02_bin20	2.23	33.86	0.0223	1
2	Chromosome2	A02_bin21	0.61	34.47	0.006	1
2	Chromosome2	A02_bin22	0.4	34.87	0.004	1
2	Chromosome2	A02_bin23	0.4	35.27	0.004	1
2	Chromosome2	A02_bin24	0.61	35.88	0.006	1
2	Chromosome2	A02_bin25	0.6	36.48	0.006	1
2	Chromosome2	A02_bin26	0.4	36.88	0.004	1
2	Chromosome2	A02_bin27	0.41	37.29	0.004	1
2	Chromosome2	A02_bin28	1.01	38.3	0.0101	1
2	Chromosome2	A02_bin29	0.2	38.5	0.002	1
2	Chromosome2	A02_bin30	0.4	38.9	0.004	1
2	Chromosome2	A02_bin31	0.4	39.3	0.004	1
2	Chromosome2	A02_bin32	1.83	41.13	0.0182	1
2	Chromosome2	A02_bin33	0.6	41.73	0.006	1
2	Chromosome2	A02_bin34	0.6	42.33	0.006	1
2	Chromosome2	A02_bin35	0.81	43.14	0.0081	1
2	Chromosome2	A02_bin36	0.2	43.34	0.002	1
2	Chromosome2	A02_bin37	0.81	44.15	0.0081	1
2	Chromosome2	A02_bin38	0.81	44.96	0.0081	1
2	Chromosome2	A02_bin39	0.6	45.56	0.006	1
2	Chromosome2	A02_bin40	0.4	45.96	0.004	1
2	Chromosome2	A02_bin41	0.61	46.57	0.006	1
2	Chromosome2	A02_bin42	1.41	47.98	0.0142	1
2	Chromosome2	A02_bin43	0.2	48.18	0.002	1
2	Chromosome2	A02_bin44	0.2	48.38	0.002	1
2	Chromosome2	A02_bin45	0.21	48.59	0.002	1
2	Chromosome2	A02_bin46	0.4	48.99	0.004	1
2	Chromosome2	A02_bin47	0.6	49.59	0.006	1
2	Chromosome2	A02_bin48	0.4	49.99	0.004	1
2	Chromosome2	A02_bin49	0.61	50.6	0.006	1
2	Chromosome2	A02_bin50	0.4	51	0.004	1
2	Chromosome2	A02_bin51	0.4	51.4	0.004	0
2	Chromosome2	A02_bin52	0.41	51.81	0.004	1
2	Chromosome2	A02_bin53	0.2	52.01	0.002	1
2	Chromosome2	A02_bin54	0.2	52.21	0.002	1
2	Chromosome2	A02_bin55	0.2	52.41	0.002	1
2	Chromosome2	A02_bin56	0.2	52.61	0.002	1
2	Chromosome2	A02_bin57	0.81	53.42	0.0081	1
2	Chromosome2	A02_bin58	0.2	53.62	0.002	1
2	Chromosome2	A02_bin59	0.8	54.42	0.0081	0
2	Chromosome2	A02_bin60	2.24	56.66	0.0223	1
2	Chromosome2	A02_bin61	0.6	57.26	0.006	1
2	Chromosome2	A02_bin64	0.41	57.67	0.004	1
2	Chromosome2	A02_bin63	0.2	57.87	0.002	0
2	Chromosome2	A02_bin62	0.4	58.27	0.004	1
2	Chromosome2	A02_bin65	0.2	58.47	0.002	1
2	Chromosome2	A02_bin66	0.4	58.87	0.004	1
2	Chromosome2	A02_bin67	0.41	59.28	0.004	1
2	Chromosome2	A02_bin68	0.2	59.48	0.002	1
2	Chromosome2	A02_bin69	0.2	59.68	0.002	1
2	Chromosome2	A02_bin70	0.6	60.28	0.006	1
2	Chromosome2	A02_bin71	1.21	61.49	0.0121	1
2	Chromosome2	A02_bin72	0.21	61.7	0.002	1
2	Chromosome2	A02_bin73	6.93	68.63	0.0689	0
2	Chromosome2	A02_bin74	6.93	75.56	0.0689	1
2	Chromosome2	A02_bin75	0.4	75.96	0.004	1
2	Chromosome2	A02_bin76	0.61	76.57	0.006	1
2	Chromosome2	A02_bin77	0.4	76.97	0.004	1
2	Chromosome2	A02_bin78	0.2	77.17	0.002	1
2	Chromosome2	A02_bin79	0.2	77.37	0.002	1
2	Chromosome2	A02_bin81	0.4	77.77	0.004	1
2	Chromosome2	A02_bin80	0.2	77.97	0.002	0
2	Chromosome2	A02_bin82	0.41	78.38	0.004	1
2	Chromosome2	A02_bin83	0.4	78.78	0.004	1
2	Chromosome2	A02_bin84	0.2	78.98	0.002	1
2	Chromosome2	A02_bin85	0.2	79.18	0.002	1
2	Chromosome2	A02_bin86	0.4	79.58	0.004	1
2	Chromosome2	A02_bin98	0.61	80.19	0.006	0
2	Chromosome2	A02_bin87	0.4	80.59	0.004	1
2	Chromosome2	A02_bin92	0.4	80.99	0.004	1
2	Chromosome2	A02_bin91	3.9	84.89	0.0389	0
2	Chromosome2	A02_bin93	3.89	88.78	0.0389	1
2	Chromosome2	A02_bin94	0.21	88.99	0.002	1
2	Chromosome2	A02_bin90	0.2	89.19	0.002	1
2	Chromosome2	A02_bin88	0.2	89.39	0.002	1
2	Chromosome2	A02_bin89	1.21	90.6	0.0121	0
2	Chromosome2	A02_bin99	1.42	92.02	0.0142	1
2	Chromosome2	A02_bin100	0.2	92.22	0.002	1
2	Chromosome2	A02_bin107	0.2	92.42	0.002	1
2	Chromosome2	A02_bin113	0.2	92.62	0.002	1
2	Chromosome2	A02_bin101	0.4	93.02	0.004	1
2	Chromosome2	A02_bin102	0.2	93.22	0.002	1
2	Chromosome2	A02_bin112	0.2	93.42	0.002	0
2	Chromosome2	A02_bin104	0.41	93.83	0.004	0
2	Chromosome2	A02_bin103	0.2	94.03	0.002	1
2	Chromosome2	A02_bin106	0.2	94.23	0.002	1
2	Chromosome2	A02_bin119	0.2	94.43	0.002	1
2	Chromosome2	A02_bin127	0.4	94.83	0.004	1
2	Chromosome2	A02_bin129	0.4	95.23	0.004	1
2	Chromosome2	A02_bin128	0.61	95.84	0.006	0
2	Chromosome2	A02_bin122	0.8	96.64	0.0081	0
2	Chromosome2	A02_bin133	0.41	97.05	0.004	1
2	Chromosome2	A02_bin121	0.2	97.25	0.002	1
2	Chromosome2	A02_bin120	0.2	97.45	0.002	1
2	Chromosome2	A02_bin125	0.2	97.65	0.002	1
2	Chromosome2	A02_bin132	0.2	97.85	0.002	1
2	Chromosome2	A02_bin139	0.2	98.05	0.002	1
2	Chromosome2	A02_bin140	0.81	98.86	0.0081	1
2	Chromosome2	A02_bin142	1.01	99.87	0.0101	0
2	Chromosome2	A02_bin141	0.2	100.07	0.002	1
2	Chromosome2	A02_bin144	1.41	101.48	0.0142	1
2	Chromosome2	A02_bin145	0.61	102.09	0.006	1
2	Chromosome2	A02_bin146	0.4	102.49	0.004	1
2	Chromosome2	A02_bin147	0.2	102.69	0.002	1
2	Chromosome2	A02_bin148	0.2	102.89	0.002	1
2	Chromosome2	A02_bin149	0.61	103.5	0.006	1
2	Chromosome2	A02_bin150	0.6	104.1	0.006	1
2	Chromosome2	A02_bin151	0.2	104.3	0.002	1
2	Chromosome2	A02_bin152	0.2	104.5	0.002	1
2	Chromosome2	A02_bin153	0.81	105.31	0.0081	1
2	Chromosome2	A02_bin154	0.4	105.71	0.004	1
2	Chromosome2	A02_bin155	0.2	105.91	0.002	1
2	Chromosome2	A02_bin156	0.21	106.12	0.002	1
2	Chromosome2	A02_bin159	0.2	106.32	0.002	1
2	Chromosome2	A02_bin168	2.03	108.35	0.0203	0
2	Chromosome2	A02_bin195	6.46	114.81	0.0643	0
2	Chromosome2	A02_bin194	4.75	119.56	0.0474	1
2	Chromosome2	A02_bin191	0.41	119.97	0.004	0
2	Chromosome2	A02_bin190	0.8	120.77	0.0081	1
2	Chromosome2	A02_bin157	0.41	121.18	0.004	0
2	Chromosome2	A02_bin179	0.4	121.58	0.004	0
2	Chromosome2	A02_bin160	0.2	121.78	0.002	1
2	Chromosome2	A02_bin181	0.4	122.18	0.004	0
2	Chromosome2	A02_bin212	0.4	122.58	0.004	1
2	Chromosome2	A02_bin201	0.21	122.79	0.002	1
2	Chromosome2	A02_bin203	0.2	122.99	0.002	0
2	Chromosome2	A02_bin200	0.4	123.39	0.004	1
2	Chromosome2	A02_bin218	0.2	123.59	0.002	1
2	Chromosome2	A02_bin219	0.2	123.79	0.002	1
2	Chromosome2	A02_bin220	0.2	123.99	0.002	1
2	Chromosome2	A02_bin221	0.4	124.39	0.004	1
2	Chromosome2	A02_bin222	0.41	124.8	0.004	1
2	Chromosome2	A02_bin223	0.2	125	0.002	1
2	Chromosome2	A02_bin224	0.2	125.2	0.002	1
2	Chromosome2	A02_bin227	0.4	125.6	0.004	1
2	Chromosome2	A02_bin234	0.61	126.21	0.006	1
2	Chromosome2	A02_bin235	0.6	126.81	0.006	0
2	Chromosome2	A02_bin226	1.01	127.82	0.0101	1
2	Chromosome2	A02_bin225	0.4	128.22	0.004	1
2	Chromosome2	A02_bin238	0.4	128.62	0.004	1
2	Chromosome2	A02_bin240	0.41	129.03	0.004	0
2	Chromosome2	A02_bin239	0.2	129.23	0.002	1
2	Chromosome2	A02_bin244	0.4	129.63	0.004	1
2	Chromosome2	A02_bin245	0.4	130.03	0.004	0
2	Chromosome2	A02_bin246	0.81	130.84	0.0081	1
2	Chromosome2	A02_bin247	0.81	131.65	0.0081	1
2	Chromosome2	A02_bin248	0.8	132.45	0.0081	1
2	Chromosome2	A02_bin249	0.4	132.85	0.004	1
2	Chromosome2	A02_bin250	1.01	133.86	0.0101	1
2	Chromosome2	A02_bin251	0.21	134.07	0.002	1
2	Chromosome2	A02_bin252	0.4	134.47	0.004	1
2	Chromosome2	A02_bin253	0.2	134.67	0.002	1
2	Chromosome2	A02_bin254	1.21	135.88	0.0121	1
2	Chromosome2	A02_bin255	0.81	136.69	0.0081	1
2	Chromosome2	A02_bin256	0.2	136.89	0.002	1
2	Chromosome2	A02_bin257	1.21	138.1	0.0121	1
2	Chromosome2	A02_bin258	0.41	138.51	0.004	1
2	Chromosome2	A02_bin259	0.8	139.31	0.0081	1
2	Chromosome2	A02_bin262	1.01	140.32	0.0101	1
2	Chromosome2	A02_bin263	0.2	140.52	0.002	1
2	Chromosome2	A02_bin264	0.2	140.72	0.002	1
2	Chromosome2	A02_bin265	0.61	141.33	0.006	1
2	Chromosome2	A02_bin266	0.4	141.73	0.004	1
2	Chromosome2	A02_bin267	0.81	142.54	0.0081	1
2	Chromosome2	A02_bin268	0.6	143.14	0.006	1
2	Chromosome2	A02_bin269	1.01	144.15	0.0101	1
2	Chromosome2	A02_bin270	0.61	144.76	0.006	1
2	Chromosome2	A02_bin271	1.62	146.38	0.0162	1
2	Chromosome2	A02_bin272	0.81	147.19	0.0081	1
2	Chromosome2	A02_bin273	0.2	147.39	0.002	1
2	Chromosome2	A02_bin274	0.2	147.59	0.002	1
2	Chromosome2	A02_bin275	0.6	148.19	0.006	1
2	Chromosome2	A02_bin276	1.83	150.02	0.0183	1
2	Chromosome2	A02_bin277	1.83	151.85	0.0183	1
2	Chromosome2	A02_bin278	0.4	152.25	0.004	1
2	Chromosome2	A02_bin279	0.8	153.05	0.0081	1
2	Chromosome2	A02_bin280	3.49	156.54	0.0348	1
2	Chromosome2	A02_bin281	2.87	159.41	0.0286	0
3	Chromosome3	A03_bin1	0	0	0.5	0
3	Chromosome3	A03_bin2	1.42	1.42	0.0142	1
3	Chromosome3	A03_bin3	0.8	2.22	0.0081	1
3	Chromosome3	A03_bin4	0.2	2.42	0.002	1
3	Chromosome3	A03_bin5	0.61	3.03	0.006	1
3	Chromosome3	A03_bin6	0.81	3.84	0.0081	1
3	Chromosome3	A03_bin7	0.4	4.24	0.004	1
3	Chromosome3	A03_bin8	0.4	4.64	0.004	1
3	Chromosome3	A03_bin9	2.03	6.67	0.0203	1
3	Chromosome3	A03_bin10	2.03	8.7	0.0203	1
3	Chromosome3	A03_bin11	1.83	10.53	0.0182	1
3	Chromosome3	A03_bin12	0.4	10.93	0.004	1
3	Chromosome3	A03_bin13	1.21	12.14	0.0121	1
3	Chromosome3	A03_bin14	0.2	12.34	0.002	1
3	Chromosome3	A03_bin15	1.22	13.56	0.0121	1
3	Chromosome3	A03_bin16	1	14.56	0.0101	1
3	Chromosome3	A03_bin17	1.01	15.57	0.0101	1
3	Chromosome3	A03_bin18	0.21	15.78	0.002	1
3	Chromosome3	A03_bin19	1.62	17.4	0.0162	1
3	Chromosome3	A03_bin20	1.21	18.61	0.0121	1
3	Chromosome3	A03_bin21	1.01	19.62	0.0101	1
3	Chromosome3	A03_bin22	0.6	20.22	0.006	1
3	Chromosome3	A03_bin23	1.83	22.05	0.0182	1
3	Chromosome3	A03_bin24	2.44	24.49	0.0244	1
3	Chromosome3	A03_bin25	1.21	25.7	0.0121	1
3	Chromosome3	A03_bin26	0.61	26.31	0.006	1
3	Chromosome3	A03_bin27	0.81	27.12	0.0081	1
3	Chromosome3	A03_bin28	1.82	28.94	0.0182	1
3	Chromosome3	A03_bin29	1.62	30.56	0.0162	1
3	Chromosome3	A03_bin30	0.61	31.17	0.006	1
3	Chromosome3	A03_bin31	2.44	33.61	0.0244	1
3	Chromosome3	A03_bin32	1.83	35.44	0.0183	1
3	Chromosome3	A03_bin33	0.6	36.04	0.006	1
3	Chromosome3	A03_bin34	0.81	36.85	0.0081	1
3	Chromosome3	A03_bin35	1.41	38.26	0.0142	1
3	Chromosome3	A03_bin36	0.61	38.87	0.006	1
3	Chromosome3	A03_bin37	1.21	40.08	0.0121	1
3	Chromosome3	A03_bin38	0.41	40.49	0.004	1
3	Chromosome3	A03_bin39	1.01	41.5	0.0101	1
3	Chromosome3	A03_bin40	0.6	42.1	0.006	1
3	Chromosome3	A03_bin41	0.81	42.91	0.0081	1
3	Chromosome3	A03_bin42	0.2	43.11	0.002	1
3	Chromosome3	A03_bin43	2.03	45.14	0.0203	1
3	Chromosome3	A03_bin44	2.03	47.17	0.0203	1
3	Chromosome3	A03_bin45	0.41	47.58	0.004	1
3	Chromosome3	A03_bin47	2.44	50.02	0.0244	1
3	Chromosome3	A03_bin46	0.2	50.22	0.002	0
3	Chromosome3	A03_bin48	1.83	52.05	0.0183	1
3	Chromosome3	A03_bin49	1.22	53.27	0.0121	1
3	Chromosome3	A03_bin50	0.4	53.67	0.004	1
3	Chromosome3	A03_bin51	0.6	54.27	0.006	1
3	Chromosome3	A03_bin52	0.61	54.88	0.006	1
3	Chromosome3	A03_bin53	0.8	55.68	0.0081	1
3	Chromosome3	A03_bin54	1.01	56.69	0.0101	1
3	Chromosome3	A03_bin55	0.41	57.1	0.004	1
3	Chromosome3	A03_bin56	1.01	58.11	0.0101	1
3	Chromosome3	A03_bin57	0.4	58.51	0.004	1
3	Chromosome3	A03_bin58	0.6	59.11	0.006	1
3	Chromosome3	A03_bin59	0.41	59.52	0.004	1
3	Chromosome3	A03_bin60	0.4	59.92	0.004	1
3	Chromosome3	A03_bin61	0.4	60.32	0.004	1
3	Chromosome3	A03_bin62	0.2	60.52	0.002	1
3	Chromosome3	A03_bin63	0.2	60.72	0.002	1
3	Chromosome3	A03_bin64	0.41	61.13	0.004	1
3	Chromosome3	A03_bin65	0.2	61.33	0.002	1
3	Chromosome3	A03_bin66	0.4	61.73	0.004	1
3	Chromosome3	A03_bin67	0.4	62.13	0.004	1
3	Chromosome3	A03_bin68	0.61	62.74	0.006	1
3	Chromosome3	A03_bin69	0.8	63.54	0.0081	1
3	Chromosome3	A03_bin70	0.2	63.74	0.002	1
3	Chromosome3	A03_bin71	0.21	63.95	0.002	1
3	Chromosome3	A03_bin72	0.2	64.15	0.002	1
3	Chromosome3	A03_bin73	0.2	64.35	0.002	1
3	Chromosome3	A03_bin74	0.2	64.55	0.002	1
3	Chromosome3	A03_bin75	0.6	65.15	0.006	1
3	Chromosome3	A03_bin76	0.61	65.76	0.006	1
3	Chromosome3	A03_bin77	0.2	65.96	0.002	1
3	Chromosome3	A03_bin78	0.2	66.16	0.002	1
3	Chromosome3	A03_bin79	0.2	66.36	0.002	1
3	Chromosome3	A03_bin80	0.81	67.17	0.0081	1
3	Chromosome3	A03_bin81	0.2	67.37	0.002	1
3	Chromosome3	A03_bin82	0.2	67.57	0.002	1
3	Chromosome3	A03_bin83	0.4	67.97	0.004	1
3	Chromosome3	A03_bin84	0.2	68.17	0.002	1
3	Chromosome3	A03_bin85	0.2	68.37	0.002	1
3	Chromosome3	A03_bin86	0.2	68.57	0.002	1
3	Chromosome3	A03_bin87	0.21	68.78	0.002	1
3	Chromosome3	A03_bin88	0.4	69.18	0.004	1
3	Chromosome3	A03_bin89	0.2	69.38	0.002	1
3	Chromosome3	A03_bin90	0.4	69.78	0.004	1
3	Chromosome3	A03_bin91	0.4	70.18	0.004	1
3	Chromosome3	A03_bin92	0.41	70.59	0.004	1
3	Chromosome3	A03_bin93	0.2	70.79	0.002	1
3	Chromosome3	A03_bin94	0.2	70.99	0.002	1
3	Chromosome3	A03_bin95	0.2	71.19	0.002	1
3	Chromosome3	A03_bin96	0.4	71.59	0.004	0
3	Chromosome3	A03_bin97	0.2	71.79	0.002	1
3	Chromosome3	A03_bin98	0.2	71.99	0.002	1
3	Chromosome3	A03_bin99	0.41	72.4	0.004	1
3	Chromosome3	A03_bin100	0.2	72.6	0.002	1
3	Chromosome3	A03_bin101	0.2	72.8	0.002	1
3	Chromosome3	A03_bin102	0.2	73	0.002	1
3	Chromosome3	A03_bin103	0.2	73.2	0.002	1
3	Chromosome3	A03_bin104	0.2	73.4	0.002	1
3	Chromosome3	A03_bin109	0.2	73.6	0.002	1
3	Chromosome3	A03_bin110	0.2	73.8	0.002	1
3	Chromosome3	A03_bin120	0.2	74	0.002	1
3	Chromosome3	A03_bin121	0.41	74.41	0.004	1
3	Chromosome3	A03_bin126	0.4	74.81	0.004	0
3	Chromosome3	A03_bin124	0.2	75.01	0.002	1
3	Chromosome3	A03_bin125	0.2	75.21	0.002	1
3	Chromosome3	A03_bin122	0.2	75.41	0.002	1
3	Chromosome3	A03_bin112	0.4	75.81	0.004	1
3	Chromosome3	A03_bin105	0.61	76.42	0.006	0
3	Chromosome3	A03_bin114	0.6	77.02	0.006	1
3	Chromosome3	A03_bin113	0.2	77.22	0.002	1
3	Chromosome3	A03_bin111	0.21	77.43	0.002	1
3	Chromosome3	A03_bin130	0.4	77.83	0.004	1
3	Chromosome3	A03_bin131	0.4	78.23	0.004	0
3	Chromosome3	A03_bin134	1.01	79.24	0.0101	1
3	Chromosome3	A03_bin137	0.4	79.64	0.004	1
3	Chromosome3	A03_bin136	0.61	80.25	0.006	0
3	Chromosome3	A03_bin135	0.6	80.85	0.006	1
3	Chromosome3	A03_bin133	0.61	81.46	0.006	0
3	Chromosome3	A03_bin128	0.8	82.26	0.0081	1
3	Chromosome3	A03_bin129	0.2	82.46	0.002	1
3	Chromosome3	A03_bin127	0.41	82.87	0.004	1
3	Chromosome3	A03_bin140	0.6	83.47	0.006	1
3	Chromosome3	A03_bin141	0.4	83.87	0.004	1
3	Chromosome3	A03_bin142	0.2	84.07	0.002	1
3	Chromosome3	A03_bin143	0.21	84.28	0.002	1
3	Chromosome3	A03_bin144	0.2	84.48	0.002	1
3	Chromosome3	A03_bin149	0.4	84.88	0.004	1
3	Chromosome3	A03_bin150	0.2	85.08	0.002	0
3	Chromosome3	A03_bin145	0.4	85.48	0.004	1
3	Chromosome3	A03_bin146	0.2	85.68	0.002	1
3	Chromosome3	A03_bin147	0.2	85.88	0.002	1
3	Chromosome3	A03_bin155	0.61	86.49	0.006	1
3	Chromosome3	A03_bin156	0.2	86.69	0.002	1
3	Chromosome3	A03_bin159	0.2	86.89	0.002	1
3	Chromosome3	A03_bin158	0.2	87.09	0.002	1
3	Chromosome3	A03_bin162	0.4	87.49	0.004	1
3	Chromosome3	A03_bin163	0.2	87.69	0.002	0
3	Chromosome3	A03_bin165	0.41	88.1	0.004	1
3	Chromosome3	A03_bin166	0.2	88.3	0.002	1
3	Chromosome3	A03_bin167	0.4	88.7	0.004	1
3	Chromosome3	A03_bin168	0.6	89.3	0.006	1
3	Chromosome3	A03_bin169	0.41	89.71	0.004	1
3	Chromosome3	A03_bin172	0.2	89.91	0.002	0
3	Chromosome3	A03_bin170	0.4	90.31	0.004	1
3	Chromosome3	A03_bin174	0.2	90.51	0.002	1
3	Chromosome3	A03_bin175	0.2	90.71	0.002	1
3	Chromosome3	A03_bin176	0.2	90.91	0.002	1
3	Chromosome3	A03_bin177	0.2	91.11	0.002	1
3	Chromosome3	A03_bin178	0.21	91.32	0.002	1
3	Chromosome3	A03_bin179	0.4	91.72	0.004	1
3	Chromosome3	A03_bin181	0.4	92.12	0.004	0
3	Chromosome3	A03_bin180	0.2	92.32	0.002	1
3	Chromosome3	A03_bin183	0.61	92.93	0.006	1
3	Chromosome3	A03_bin184	0.2	93.13	0.002	1
3	Chromosome3	A03_bin185	0.6	93.73	0.006	1
3	Chromosome3	A03_bin186	0.2	93.93	0.002	1
3	Chromosome3	A03_bin187	0.81	94.74	0.0081	1
3	Chromosome3	A03_bin188	0.2	94.94	0.002	1
3	Chromosome3	A03_bin189	0.4	95.34	0.004	1
3	Chromosome3	A03_bin190	0.41	95.75	0.004	1
3	Chromosome3	A03_bin191	0.2	95.95	0.002	1
3	Chromosome3	A03_bin192	0.4	96.35	0.004	1
3	Chromosome3	A03_bin193	0.2	96.55	0.002	1
3	Chromosome3	A03_bin194	0.4	96.95	0.004	1
3	Chromosome3	A03_bin195	0.4	97.35	0.004	1
3	Chromosome3	A03_bin196	0.21	97.56	0.002	0
3	Chromosome3	A03_bin198	0.4	97.96	0.004	1
3	Chromosome3	A03_bin199	0.4	98.36	0.004	1
3	Chromosome3	A03_bin200	0.4	98.76	0.004	1
3	Chromosome3	A03_bin201	0.2	98.96	0.002	1
3	Chromosome3	A03_bin202	0.41	99.37	0.004	1
3	Chromosome3	A03_bin203	0.2	99.57	0.002	1
3	Chromosome3	A03_bin204	0.6	100.17	0.006	1
3	Chromosome3	A03_bin205	0.2	100.37	0.002	1
3	Chromosome3	A03_bin206	0.81	101.18	0.0081	1
3	Chromosome3	A03_bin207	0.2	101.38	0.002	1
3	Chromosome3	A03_bin208	0.61	101.99	0.006	1
3	Chromosome3	A03_bin209	0.8	102.79	0.0081	1
3	Chromosome3	A03_bin210	0.4	103.19	0.004	1
3	Chromosome3	A03_bin211	1.22	104.41	0.0121	1
3	Chromosome3	A03_bin212	0.4	104.81	0.004	1
3	Chromosome3	A03_bin213	0.4	105.21	0.004	1
3	Chromosome3	A03_bin214	0.4	105.61	0.004	1
3	Chromosome3	A03_bin216	0.61	106.22	0.006	0
3	Chromosome3	A03_bin215	0.2	106.42	0.002	1
3	Chromosome3	A03_bin218	0.4	106.82	0.004	1
3	Chromosome3	A03_bin219	0.61	107.43	0.006	1
3	Chromosome3	A03_bin220	0.2	107.63	0.002	1
3	Chromosome3	A03_bin221	0.2	107.83	0.002	1
3	Chromosome3	A03_bin222	0.2	108.03	0.002	1
3	Chromosome3	A03_bin223	3.9	111.93	0.039	0
3	Chromosome3	A03_bin224	4.12	116.05	0.0411	1
3	Chromosome3	A03_bin225	0.2	116.25	0.002	1
3	Chromosome3	A03_bin226	0.2	116.45	0.002	1
3	Chromosome3	A03_bin227	0.61	117.06	0.006	1
3	Chromosome3	A03_bin228	0.4	117.46	0.004	1
3	Chromosome3	A03_bin229	0.8	118.26	0.0081	1
3	Chromosome3	A03_bin230	1.22	119.48	0.0121	1
3	Chromosome3	A03_bin231	0.6	120.08	0.006	1
3	Chromosome3	A03_bin232	0.2	120.28	0.002	1
3	Chromosome3	A03_bin233	0.4	120.68	0.004	1
3	Chromosome3	A03_bin234	1.01	121.69	0.0101	1
3	Chromosome3	A03_bin235	0.2	121.89	0.002	1
3	Chromosome3	A03_bin236	0.21	122.1	0.002	1
3	Chromosome3	A03_bin237	0.2	122.3	0.002	1
3	Chromosome3	A03_bin238	0.8	123.1	0.0081	1
3	Chromosome3	A03_bin239	0.81	123.91	0.0081	1
3	Chromosome3	A03_bin240	0.2	124.11	0.002	1
3	Chromosome3	A03_bin241	0.4	124.51	0.004	1
3	Chromosome3	A03_bin242	0.41	124.92	0.004	1
3	Chromosome3	A03_bin243	0.4	125.32	0.004	1
3	Chromosome3	A03_bin244	0.4	125.72	0.004	0
3	Chromosome3	A03_bin245	0.2	125.92	0.002	1
3	Chromosome3	A03_bin246	0.81	126.73	0.0081	1
3	Chromosome3	A03_bin247	0.2	126.93	0.002	1
3	Chromosome3	A03_bin248	0.2	127.13	0.002	1
3	Chromosome3	A03_bin249	0.6	127.73	0.006	1
3	Chromosome3	A03_bin250	0.41	128.14	0.004	1
3	Chromosome3	A03_bin251	0.2	128.34	0.002	1
3	Chromosome3	A03_bin252	0.2	128.54	0.002	1
3	Chromosome3	A03_bin253	0.2	128.74	0.002	1
3	Chromosome3	A03_bin254	0.8	129.54	0.0081	1
3	Chromosome3	A03_bin255	0.81	130.35	0.0081	1
3	Chromosome3	A03_bin256	1.01	131.36	0.0101	1
3	Chromosome3	A03_bin257	0.81	132.17	0.0081	1
3	Chromosome3	A03_bin258	1.01	133.18	0.0101	1
3	Chromosome3	A03_bin259	0.4	133.58	0.004	1
3	Chromosome3	A03_bin260	0.6	134.18	0.006	1
3	Chromosome3	A03_bin261	0.61	134.79	0.006	1
3	Chromosome3	A03_bin262	0.8	135.59	0.0081	1
3	Chromosome3	A03_bin263	1.62	137.21	0.0162	1
3	Chromosome3	A03_bin264	1.22	138.43	0.0121	0
3	Chromosome3	A03_bin266	6.28	144.71	0.0625	0
3	Chromosome3	A03_bin267	3.07	147.78	0.0307	1
3	Chromosome3	A03_bin268	0.2	147.98	0.002	1
3	Chromosome3	A03_bin269	0.81	148.79	0.0081	1
3	Chromosome3	A03_bin270	0.61	149.4	0.006	1
3	Chromosome3	A03_bin271	0.6	150	0.006	1
3	Chromosome3	A03_bin272	4.76	154.76	0.0474	0
3	Chromosome3	A03_bin273	2.03	156.79	0.0203	1
3	Chromosome3	A03_bin274	0.2	156.99	0.002	1
3	Chromosome3	A03_bin275	0.4	157.39	0.004	1
3	Chromosome3	A03_bin276	2.03	159.42	0.0203	0
3	Chromosome3	A03_bin277	11.08	170.5	0.109	0
3	Chromosome3	A03_bin278	6.25	176.75	0.0622	1
3	Chromosome3	A03_bin279	0.81	177.56	0.0081	1
3	Chromosome3	A03_bin280	2.24	179.8	0.0223	1
3	Chromosome3	A03_bin281	0.4	180.2	0.004	0
4	Chromosome4	A04_bin1	0	0	0.5	0
4	Chromosome4	A04_bin2	1.83	1.83	0.0182	1
4	Chromosome4	A04_bin3	2.65	4.48	0.0265	1
4	Chromosome4	A04_bin4	1.41	5.89	0.0142	1
4	Chromosome4	A04_bin5	2.44	8.33	0.0244	1
4	Chromosome4	A04_bin6	1.22	9.55	0.0121	1
4	Chromosome4	A04_bin7	1.41	10.96	0.0142	1
4	Chromosome4	A04_bin8	0.61	11.57	0.006	1
4	Chromosome4	A04_bin9	1.01	12.58	0.0101	1
4	Chromosome4	A04_bin10	2.23	14.81	0.0224	0
4	Chromosome4	A04_bin11	1.63	16.44	0.0162	0
4	Chromosome4	A04_bin12	2.85	19.29	0.0285	1
4	Chromosome4	A04_bin13	3.07	22.36	0.0307	1
4	Chromosome4	A04_bin14	0.61	22.97	0.006	1
4	Chromosome4	A04_bin15	0.2	23.17	0.002	1
4	Chromosome4	A04_bin16	2.65	25.82	0.0265	1
4	Chromosome4	A04_bin17	1.22	27.04	0.0121	1
4	Chromosome4	A04_bin18	1.41	28.45	0.0142	1
4	Chromosome4	A04_bin19	1.22	29.67	0.0121	1
4	Chromosome4	A04_bin20	1.21	30.88	0.0121	1
4	Chromosome4	A04_bin21	0.6	31.48	0.006	1
4	Chromosome4	A04_bin22	0.81	32.29	0.0081	1
4	Chromosome4	A04_bin23	1.01	33.3	0.0101	1
4	Chromosome4	A04_bin24	0.81	34.11	0.0081	1
4	Chromosome4	A04_bin25	0.2	34.31	0.002	1
4	Chromosome4	A04_bin26	1.01	35.32	0.0101	1
4	Chromosome4	A04_bin27	1.01	36.33	0.0101	1
4	Chromosome4	A04_bin28	0.8	37.13	0.0081	1
4	Chromosome4	A04_bin29	0.21	37.34	0.002	1
4	Chromosome4	A04_bin30	0.2	37.54	0.002	1
4	Chromosome4	A04_bin31	0.6	38.14	0.006	1
4	Chromosome4	A04_bin32	2.44	40.58	0.0244	0
4	Chromosome4	A04_bin33	4.52	45.1	0.0451	0
4	Chromosome4	A04_bin34	2.03	47.13	0.0203	0
4	Chromosome4	A04_bin35	4.95	52.08	0.0493	0.0089
4	Chromosome4	A04_bin36	2.86	54.94	0.0285	1
4	Chromosome4	A04_bin37	1.62	56.56	0.0162	1
4	Chromosome4	A04_bin38	2.66	59.22	0.0265	0
4	Chromosome4	A04_bin39	4.55	63.77	0.0454	0
4	Chromosome4	A04_bin40	4.54	68.31	0.0453	1
4	Chromosome4	A04_bin41	1.63	69.94	0.0162	1
4	Chromosome4	A04_bin42	1.82	71.76	0.0183	0
4	Chromosome4	A04_bin43	3.91	75.67	0.039	0
4	Chromosome4	A04_bin44	2.86	78.53	0.0286	1
4	Chromosome4	A04_bin45	0.2	78.73	0.002	1
4	Chromosome4	A04_bin46	3.92	82.65	0.0391	0
4	Chromosome4	A04_bin55	8.97	91.62	0.0888	1
4	Chromosome4	A04_bin56	0.2	91.82	0.002	1
4	Chromosome4	A04_bin57	0.2	92.02	0.002	1
4	Chromosome4	A04_bin58	0.41	92.43	0.004	1
4	Chromosome4	A04_bin59	0.8	93.23	0.0081	1
4	Chromosome4	A04_bin60	0.2	93.43	0.002	1
4	Chromosome4	A04_bin61	0.2	93.63	0.002	1
4	Chromosome4	A04_bin62	0.21	93.84	0.002	1
4	Chromosome4	A04_bin63	0.2	94.04	0.002	1
4	Chromosome4	A04_bin64	0.2	94.24	0.002	1
4	Chromosome4	A04_bin65	0.2	94.44	0.002	1
4	Chromosome4	A04_bin66	0.4	94.84	0.004	1
4	Chromosome4	A04_bin67	0.81	95.65	0.0081	1
4	Chromosome4	A04_bin84	0.2	95.85	0.002	1
4	Chromosome4	A04_bin87	0.2	96.05	0.002	1
4	Chromosome4	A04_bin91	0.2	96.25	0.002	1
4	Chromosome4	A04_bin75	0.2	96.45	0.002	1
4	Chromosome4	A04_bin74	0.2	96.65	0.002	1
4	Chromosome4	A04_bin73	0.2	96.85	0.002	1
4	Chromosome4	A04_bin72	0.2	97.05	0.002	1
4	Chromosome4	A04_bin114	0.41	97.46	0.004	1
4	Chromosome4	A04_bin124	0.4	97.86	0.004	0
4	Chromosome4	A04_bin123	0.4	98.26	0.004	1
4	Chromosome4	A04_bin122	0.2	98.46	0.002	1
4	Chromosome4	A04_bin119	0.41	98.87	0.004	1
4	Chromosome4	A04_bin120	0.2	99.07	0.002	0
4	Chromosome4	A04_bin126	0.6	99.67	0.006	0
4	Chromosome4	A04_bin80	0.61	100.28	0.006	0
4	Chromosome4	A04_bin78	0.2	100.48	0.002	1
4	Chromosome4	A04_bin77	1.21	101.69	0.0121	1
4	Chromosome4	A04_bin76	0.4	102.09	0.004	0
4	Chromosome4	A04_bin70	1.42	103.51	0.0142	1
4	Chromosome4	A04_bin100	0.2	103.71	0.002	1
4	Chromosome4	A04_bin99	0.2	103.91	0.002	1
4	Chromosome4	A04_bin98	0.2	104.11	0.002	1
4	Chromosome4	A04_bin89	0.6	104.71	0.006	0
4	Chromosome4	A04_bin85	0.41	105.12	0.004	1
4	Chromosome4	A04_bin95	0.4	105.52	0.004	0
4	Chromosome4	A04_bin103	0.4	105.92	0.004	0
4	Chromosome4	A04_bin94	0.2	106.12	0.002	1
4	Chromosome4	A04_bin69	0.81	106.93	0.0081	0
4	Chromosome4	A04_bin113	1.42	108.35	0.0142	1
4	Chromosome4	A04_bin112	1.82	110.17	0.0183	1
4	Chromosome4	A04_bin111	0.61	110.78	0.006	1
4	Chromosome4	A04_bin110	0.2	110.98	0.002	1
4	Chromosome4	A04_bin109	0.2	111.18	0.002	1
4	Chromosome4	A04_bin108	0.2	111.38	0.002	1
4	Chromosome4	A04_bin107	0.4	111.78	0.004	1
4	Chromosome4	A04_bin106	0.61	112.39	0.006	1
4	Chromosome4	A04_bin105	0.4	112.79	0.004	1
4	Chromosome4	A04_bin104	1.62	114.41	0.0162	0
4	Chromosome4	A04_bin130	1.42	115.83	0.0142	1
4	Chromosome4	A04_bin131	0.81	116.64	0.0081	1
4	Chromosome4	A04_bin132	0.2	116.84	0.002	1
4	Chromosome4	A04_bin133	1.82	118.66	0.0183	1
4	Chromosome4	A04_bin134	0.2	118.86	0.002	1
4	Chromosome4	A04_bin135	0.21	119.07	0.002	1
4	Chromosome4	A04_bin136	0.8	119.87	0.0081	1
4	Chromosome4	A04_bin137	1.22	121.09	0.0121	1
4	Chromosome4	A04_bin138	0.4	121.49	0.004	1
4	Chromosome4	A04_bin139	0.4	121.89	0.004	1
4	Chromosome4	A04_bin140	0.4	122.29	0.004	1
4	Chromosome4	A04_bin142	1.01	123.3	0.0101	1
4	Chromosome4	A04_bin143	0.2	123.5	0.002	0
4	Chromosome4	A04_bin141	0.41	123.91	0.004	1
4	Chromosome4	A04_bin145	0.2	124.11	0.002	1
4	Chromosome4	A04_bin146	0.2	124.31	0.002	0
4	Chromosome4	A04_bin144	0.4	124.71	0.004	0
4	Chromosome4	A04_bin147	0.4	125.11	0.004	1
4	Chromosome4	A04_bin148	0.41	125.52	0.004	1
4	Chromosome4	A04_bin149	0.8	126.32	0.0081	1
4	Chromosome4	A04_bin150	0.2	126.52	0.002	1
4	Chromosome4	A04_bin151	0.41	126.93	0.004	1
4	Chromosome4	A04_bin152	0.4	127.33	0.004	1
4	Chromosome4	A04_bin153	0.4	127.73	0.004	1
4	Chromosome4	A04_bin154	0.4	128.13	0.004	1
4	Chromosome4	A04_bin155	0.41	128.54	0.004	1
4	Chromosome4	A04_bin156	0.2	128.74	0.002	1
4	Chromosome4	A04_bin157	0.2	128.94	0.002	1
4	Chromosome4	A04_bin158	1.01	129.95	0.0101	1
4	Chromosome4	A04_bin159	0.2	130.15	0.002	1
4	Chromosome4	A04_bin160	0.2	130.35	0.002	1
4	Chromosome4	A04_bin161	0.2	130.55	0.002	1
4	Chromosome4	A04_bin162	0.4	130.95	0.004	1
4	Chromosome4	A04_bin163	3.07	134.02	0.0306	0
4	Chromosome4	A04_bin164	2.44	136.46	0.0244	1
4	Chromosome4	A04_bin165	0.21	136.67	0.002	1
4	Chromosome4	A04_bin166	0.4	137.07	0.004	1
4	Chromosome4	A04_bin167	0.2	137.27	0.002	1
4	Chromosome4	A04_bin168	0.2	137.47	0.002	1
4	Chromosome4	A04_bin169	0.2	137.67	0.002	1
4	Chromosome4	A04_bin170	0.4	138.07	0.004	0
4	Chromosome4	A04_bin171	0.41	138.48	0.004	1
4	Chromosome4	A04_bin172	0.2	138.68	0.002	1
4	Chromosome4	A04_bin173	0.4	139.08	0.004	1
4	Chromosome4	A04_bin174	0.6	139.68	0.006	0
4	Chromosome4	A04_bin176	1.22	140.9	0.0121	1
4	Chromosome4	A04_bin175	0.2	141.1	0.002	0
4	Chromosome4	A04_bin177	1.21	142.31	0.0121	1
4	Chromosome4	A04_bin178	0.6	142.91	0.006	1
4	Chromosome4	A04_bin179	1.63	144.54	0.0162	1
4	Chromosome4	A04_bin180	0.4	144.94	0.004	1
4	Chromosome4	A04_bin181	0.6	145.54	0.006	1
4	Chromosome4	A04_bin182	0.2	145.74	0.002	1
4	Chromosome4	A04_bin183	0.61	146.35	0.006	1
4	Chromosome4	A04_bin184	0.8	147.15	0.0081	1
4	Chromosome4	A04_bin185	0.21	147.36	0.002	1
4	Chromosome4	A04_bin186	0.4	147.76	0.004	0
4	Chromosome4	A04_bin187	1.42	149.18	0.0142	1
4	Chromosome4	A04_bin188	0.2	149.38	0.002	1
4	Chromosome4	A04_bin189	0.2	149.58	0.002	1
4	Chromosome4	A04_bin190	0.6	150.18	0.006	1
4	Chromosome4	A04_bin191	0.2	150.38	0.002	1
4	Chromosome4	A04_bin193	2.03	152.41	0.0203	0
4	Chromosome4	A04_bin194	0.81	153.22	0.0081	1
4	Chromosome4	A04_bin195	0.61	153.83	0.006	1
4	Chromosome4	A04_bin196	0.4	154.23	0.004	1
4	Chromosome4	A04_bin197	0.2	154.43	0.002	1
4	Chromosome4	A04_bin198	0.2	154.63	0.002	1
4	Chromosome4	A04_bin199	0.4	155.03	0.004	1
4	Chromosome4	A04_bin200	0.2	155.23	0.002	1
4	Chromosome4	A04_bin201	0.41	155.64	0.004	0
4	Chromosome4	A04_bin202	1	156.64	0.0101	1
4	Chromosome4	A04_bin203	0.61	157.25	0.006	1
4	Chromosome4	A04_bin204	0.2	157.45	0.002	1
4	Chromosome4	A04_bin205	0.6	158.05	0.006	1
4	Chromosome4	A04_bin206	0.21	158.26	0.002	1
4	Chromosome4	A04_bin207	0.2	158.46	0.002	1
4	Chromosome4	A04_bin208	0.4	158.86	0.004	1
4	Chromosome4	A04_bin209	0.2	159.06	0.002	1
4	Chromosome4	A04_bin210	0.2	159.26	0.002	1
4	Chromosome4	A04_bin211	0.61	159.87	0.006	1
4	Chromosome4	A04_bin212	0.2	160.07	0.002	1
4	Chromosome4	A04_bin213	0.2	160.27	0.002	1
4	Chromosome4	A04_bin214	0.2	160.47	0.002	1
4	Chromosome4	A04_bin215	0.2	160.67	0.002	1
4	Chromosome4	A04_bin216	0.2	160.87	0.002	1
4	Chromosome4	A04_bin217	0.2	161.07	0.002	1
4	Chromosome4	A04_bin218	0.2	161.27	0.002	1
4	Chromosome4	A04_bin219	0.2	161.47	0.002	1
4	Chromosome4	A04_bin220	0.2	161.67	0.002	1
4	Chromosome4	A04_bin221	0.21	161.88	0.002	1
4	Chromosome4	A04_bin222	0.2	162.08	0.002	1
4	Chromosome4	A04_bin223	0.4	162.48	0.004	1
4	Chromosome4	A04_bin224	0.2	162.68	0.002	1
4	Chromosome4	A04_bin225	0.4	163.08	0.004	1
4	Chromosome4	A04_bin226	0.2	163.28	0.002	1
4	Chromosome4	A04_bin227	0.41	163.69	0.004	1
4	Chromosome4	A04_bin228	0.2	163.89	0.002	1
4	Chromosome4	A04_bin229	0.4	164.29	0.004	1
4	Chromosome4	A04_bin230	0.81	165.1	0.0081	1
4	Chromosome4	A04_bin231	0.6	165.7	0.006	1
4	Chromosome4	A04_bin232	0.6	166.3	0.006	1
4	Chromosome4	A04_bin233	0.21	166.51	0.002	1
4	Chromosome4	A04_bin234	1.21	167.72	0.0121	1
4	Chromosome4	A04_bin235	0.2	167.92	0.002	1
4	Chromosome4	A04_bin236	0.2	168.12	0.002	1
4	Chromosome4	A04_bin237	1.83	169.95	0.0183	1
4	Chromosome4	A04_bin238	2.65	172.6	0.0265	1
4	Chromosome4	A04_bin239	0.2	172.8	0.002	1
4	Chromosome4	A04_bin240	0.2	173	0.002	1
4	Chromosome4	A04_bin241	0.4	173.4	0.004	1
4	Chromosome4	A04_bin242	1.01	174.41	0.0101	1
4	Chromosome4	A04_bin243	0.21	174.62	0.002	1
4	Chromosome4	A04_bin244	0.4	175.02	0.004	1
4	Chromosome4	A04_bin245	0.4	175.42	0.004	1
4	Chromosome4	A04_bin248	2.66	178.08	0.0265	0
4	Chromosome4	A04_bin253	7.63	185.71	0.0758	0
4	Chromosome4	A04_bin254	0.61	186.32	0.006	1
4	Chromosome4	A04_bin255	0.2	186.52	0.002	1
4	Chromosome4	A04_bin256	0.4	186.92	0.004	1
4	Chromosome4	A04_bin257	0.81	187.73	0.0081	1
4	Chromosome4	A04_bin258	1.01	188.74	0.0101	1
4	Chromosome4	A04_bin259	0.4	189.14	0.004	1
4	Chromosome4	A04_bin260	1.01	190.15	0.0101	1
4	Chromosome4	A04_bin261	1.01	191.16	0.0101	1
4	Chromosome4	A04_bin262	0.2	191.36	0.002	1
4	Chromosome4	A04_bin263	0.4	191.76	0.004	1
4	Chromosome4	A04_bin284	26.37	218.13	0.2417	1
4	Chromosome4	A04_bin285	1.01	219.14	0.0101	1
4	Chromosome4	A04_bin286	1.63	220.77	0.0162	1
4	Chromosome4	A04_bin287	1.62	222.39	0.0162	1
4	Chromosome4	A04_bin288	0.6	222.99	0.006	1
4	Chromosome4	A04_bin289	0.81	223.8	0.0081	1
4	Chromosome4	A04_bin290	0.61	224.41	0.006	1
4	Chromosome4	A04_bin291	1.21	225.62	0.0121	1
4	Chromosome4	A04_bin292	2.44	228.06	0.0244	1
4	Chromosome4	A04_bin293	0.81	228.87	0.0081	1
4	Chromosome4	A04_bin294	1.42	230.29	0.0142	1
4	Chromosome4	A04_bin295	0.8	231.09	0.0081	1
4	Chromosome4	A04_bin296	1.62	232.71	0.0162	1
4	Chromosome4	A04_bin297	1.42	234.13	0.0142	1
4	Chromosome4	A04_bin298	0.81	234.94	0.0081	0
5	Chromosome5	A05_bin1	0	0	0.5	0
5	Chromosome5	A05_bin2	0.2	0.2	0.002	1
5	Chromosome5	A05_bin3	0.2	0.4	0.002	1
5	Chromosome5	A05_bin4	0.4	0.8	0.004	1
5	Chromosome5	A05_bin5	0.61	1.41	0.006	1
5	Chromosome5	A05_bin6	1.42	2.83	0.0142	1
5	Chromosome5	A05_bin7	1.41	4.24	0.0142	1
5	Chromosome5	A05_bin8	1.62	5.86	0.0162	1
5	Chromosome5	A05_bin9	1.01	6.87	0.0101	1
5	Chromosome5	A05_bin10	1.01	7.88	0.0101	1
5	Chromosome5	A05_bin11	0.81	8.69	0.0081	1
5	Chromosome5	A05_bin12	0.4	9.09	0.004	1
5	Chromosome5	A05_bin13	1.83	10.92	0.0182	1
5	Chromosome5	A05_bin14	1.01	11.93	0.0101	1
5	Chromosome5	A05_bin15	0.6	12.53	0.006	1
5	Chromosome5	A05_bin16	0.4	12.93	0.004	1
5	Chromosome5	A05_bin17	0.81	13.74	0.0081	1
5	Chromosome5	A05_bin18	0.81	14.55	0.0081	1
5	Chromosome5	A05_bin19	0.2	14.75	0.002	1
5	Chromosome5	A05_bin20	2.23	16.98	0.0224	1
5	Chromosome5	A05_bin21	0.81	17.79	0.0081	1
5	Chromosome5	A05_bin22	0.81	18.6	0.0081	1
5	Chromosome5	A05_bin23	0.6	19.2	0.006	1
5	Chromosome5	A05_bin24	0.81	20.01	0.0081	1
5	Chromosome5	A05_bin25	1.01	21.02	0.0101	1
5	Chromosome5	A05_bin26	0.81	21.83	0.0081	1
5	Chromosome5	A05_bin27	0.2	22.03	0.002	1
5	Chromosome5	A05_bin28	0.6	22.63	0.006	1
5	Chromosome5	A05_bin29	1.01	23.64	0.0101	1
5	Chromosome5	A05_bin30	0.61	24.25	0.006	1
5	Chromosome5	A05_bin31	0.6	24.85	0.006	1
5	Chromosome5	A05_bin32	1.21	26.06	0.0121	1
5	Chromosome5	A05_bin33	1.42	27.48	0.0142	1
5	Chromosome5	A05_bin34	0.81	28.29	0.0081	1
5	Chromosome5	A05_bin35	0.8	29.09	0.0081	1
5	Chromosome5	A05_bin36	0.21	29.3	0.002	1
5	Chromosome5	A05_bin37	0.6	29.9	0.006	1
5	Chromosome5	A05_bin38	0.4	30.3	0.004	1
5	Chromosome5	A05_bin39	0.2	30.5	0.002	1
5	Chromosome5	A05_bin40	0.81	31.31	0.0081	1
5	Chromosome5	A05_bin41	1.21	32.52	0.0121	1
5	Chromosome5	A05_bin42	0.61	33.13	0.006	1
5	Chromosome5	A05_bin43	1.01	34.14	0.0101	1
5	Chromosome5	A05_bin44	0.2	34.34	0.002	1
5	Chromosome5	A05_bin45	1.01	35.35	0.0101	1
5	Chromosome5	A05_bin46	0.81	36.16	0.0081	1
5	Chromosome5	A05_bin47	0.4	36.56	0.004	1
5	Chromosome5	A05_bin48	0.2	36.76	0.002	1
5	Chromosome5	A05_bin49	0.81	37.57	0.0081	1
5	Chromosome5	A05_bin50	0.6	38.17	0.006	1
5	Chromosome5	A05_bin51	0.2	38.37	0.002	1
5	Chromosome5	A05_bin52	0.61	38.98	0.006	1
5	Chromosome5	A05_bin53	0.6	39.58	0.006	1
5	Chromosome5	A05_bin54	0.81	40.39	0.0081	1
5	Chromosome5	A05_bin55	1.01	41.4	0.0101	1
5	Chromosome5	A05_bin56	0.4	41.8	0.004	1
5	Chromosome5	A05_bin57	1.83	43.63	0.0183	1
5	Chromosome5	A05_bin58	0.81	44.44	0.0081	1
5	Chromosome5	A05_bin59	1.41	45.85	0.0142	1
5	Chromosome5	A05_bin60	0.81	46.66	0.0081	1
5	Chromosome5	A05_bin61	1.21	47.87	0.0121	1
5	Chromosome5	A05_bin62	0.81	48.68	0.0081	1
5	Chromosome5	A05_bin63	2.03	50.71	0.0203	1
5	Chromosome5	A05_bin64	0.61	51.32	0.006	1
5	Chromosome5	A05_bin65	0.4	51.72	0.004	1
5	Chromosome5	A05_bin66	0.4	52.12	0.004	1
5	Chromosome5	A05_bin67	0.2	52.32	0.002	1
5	Chromosome5	A05_bin68	1.62	53.94	0.0162	1
5	Chromosome5	A05_bin69	2.24	56.18	0.0224	0.1054
5	Chromosome5	A05_bin98	24.86	81.04	0.23	1
5	Chromosome5	A05_bin99	0.21	81.25	0.002	1
5	Chromosome5	A05_bin100	0.6	81.85	0.006	1
5	Chromosome5	A05_bin106	2.45	84.3	0.0245	1
5	Chromosome5	A05_bin107	1.21	85.51	0.0121	1
5	Chromosome5	A05_bin108	0.81	86.32	0.0081	1
5	Chromosome5	A05_bin113	5.86	92.18	0.0583	1
5	Chromosome5	A05_bin114	0.4	92.58	0.004	1
5	Chromosome5	A05_bin115	0.4	92.98	0.004	1
5	Chromosome5	A05_bin116	0.81	93.79	0.0081	1
5	Chromosome5	A05_bin117	0.2	93.99	0.002	1
5	Chromosome5	A05_bin118	1.22	95.21	0.0121	1
5	Chromosome5	A05_bin119	1.41	96.62	0.0142	1
5	Chromosome5	A05_bin120	2.04	98.66	0.0203	1
5	Chromosome5	A05_bin121	1.01	99.67	0.0101	1
5	Chromosome5	A05_bin122	0.8	100.47	0.0081	1
5	Chromosome5	A05_bin123	0.81	101.28	0.0081	1
5	Chromosome5	A05_bin124	0.81	102.09	0.0081	1
5	Chromosome5	A05_bin125	0.2	102.29	0.002	1
5	Chromosome5	A05_bin126	0.2	102.49	0.002	1
5	Chromosome5	A05_bin127	0.4	102.89	0.004	1
5	Chromosome5	A05_bin128	0.41	103.3	0.004	1
5	Chromosome5	A05_bin129	2.44	105.74	0.0244	1
5	Chromosome5	A05_bin130	3.7	109.44	0.0369	1
5	Chromosome5	A05_bin131	0.61	110.05	0.006	1
5	Chromosome5	A05_bin132	2.03	112.08	0.0203	0
5	Chromosome5	A05_bin133	1.21	113.29	0.0121	1
5	Chromosome5	A05_bin134	0.81	114.1	0.0081	1
5	Chromosome5	A05_bin135	0.4	114.5	0.004	1
5	Chromosome5	A05_bin136	0.2	114.7	0.002	1
5	Chromosome5	A05_bin137	1.21	115.91	0.0121	1
5	Chromosome5	A05_bin138	0.81	116.72	0.0081	1
5	Chromosome5	A05_bin139	0.2	116.92	0.002	1
5	Chromosome5	A05_bin140	0.61	117.53	0.006	1
5	Chromosome5	A05_bin141	0.4	117.93	0.004	1
5	Chromosome5	A05_bin142	2.24	120.17	0.0224	1
5	Chromosome5	A05_bin143	1.01	121.18	0.0101	1
5	Chromosome5	A05_bin144	0.81	121.99	0.0081	1
5	Chromosome5	A05_bin145	1.62	123.61	0.0162	1
5	Chromosome5	A05_bin146	1.01	124.62	0.0101	1
5	Chromosome5	A05_bin147	1.01	125.63	0.0101	1
5	Chromosome5	A05_bin148	0.2	125.83	0.002	1
5	Chromosome5	A05_bin149	1.42	127.25	0.0142	1
5	Chromosome5	A05_bin150	0.8	128.05	0.0081	1
5	Chromosome5	A05_bin151	0.41	128.46	0.004	1
5	Chromosome5	A05_bin152	0.4	128.86	0.004	1
5	Chromosome5	A05_bin153	0.6	129.46	0.006	1
5	Chromosome5	A05_bin154	1.01	130.47	0.0101	1
5	Chromosome5	A05_bin155	0.2	130.67	0.002	1
5	Chromosome5	A05_bin156	0.41	131.08	0.004	1
5	Chromosome5	A05_bin157	0.2	131.28	0.002	1
5	Chromosome5	A05_bin158	0.6	131.88	0.006	1
5	Chromosome5	A05_bin159	0.4	132.28	0.004	1
5	Chromosome5	A05_bin160	0.41	132.69	0.004	1
5	Chromosome5	A05_bin161	0.4	133.09	0.004	1
5	Chromosome5	A05_bin162	0.2	133.29	0.002	1
5	Chromosome5	A05_bin163	0.4	133.69	0.004	1
5	Chromosome5	A05_bin164	0.61	134.3	0.006	1
5	Chromosome5	A05_bin165	0.2	134.5	0.002	1
5	Chromosome5	A05_bin166	0.4	134.9	0.004	1
5	Chromosome5	A05_bin167	0.2	135.1	0.002	1
5	Chromosome5	A05_bin168	0.4	135.5	0.004	1
5	Chromosome5	A05_bin169	0.41	135.91	0.004	1
5	Chromosome5	A05_bin170	0.2	136.11	0.002	1
5	Chromosome5	A05_bin172	0.6	136.71	0.006	0
5	Chromosome5	A05_bin171	0.2	136.91	0.002	1
5	Chromosome5	A05_bin173	0.61	137.52	0.006	1
5	Chromosome5	A05_bin174	0.2	137.72	0.002	1
5	Chromosome5	A05_bin175	0.2	137.92	0.002	1
5	Chromosome5	A05_bin176	0.4	138.32	0.004	1
5	Chromosome5	A05_bin177	0.2	138.52	0.002	1
5	Chromosome5	A05_bin178	1.01	139.53	0.0101	1
5	Chromosome5	A05_bin179	0.2	139.73	0.002	1
5	Chromosome5	A05_bin180	1.01	140.74	0.0101	0
5	Chromosome5	A05_bin181	0.4	141.14	0.004	1
5	Chromosome5	A05_bin182	0.21	141.35	0.002	1
5	Chromosome5	A05_bin183	0.4	141.75	0.004	1
5	Chromosome5	A05_bin184	0.81	142.56	0.0081	1
5	Chromosome5	A05_bin185	0.2	142.76	0.002	1
5	Chromosome5	A05_bin186	0.4	143.16	0.004	1
5	Chromosome5	A05_bin187	0.6	143.76	0.006	1
5	Chromosome5	A05_bin188	0.61	144.37	0.006	1
5	Chromosome5	A05_bin189	1.01	145.38	0.0101	1
5	Chromosome5	A05_bin190	1.21	146.59	0.0121	1
5	Chromosome5	A05_bin191	0.2	146.79	0.002	1
5	Chromosome5	A05_bin192	0.2	146.99	0.002	1
5	Chromosome5	A05_bin193	2.65	149.64	0.0265	1
5	Chromosome5	A05_bin194	0.81	150.45	0.0081	1
5	Chromosome5	A05_bin195	0.4	150.85	0.004	1
5	Chromosome5	A05_bin196	0.61	151.46	0.006	1
5	Chromosome5	A05_bin197	0.8	152.26	0.0081	1
5	Chromosome5	A05_bin198	0.41	152.67	0.004	1
5	Chromosome5	A05_bin199	0.2	152.87	0.002	1
5	Chromosome5	A05_bin200	0.2	153.07	0.002	1
5	Chromosome5	A05_bin201	0.2	153.27	0.002	1
5	Chromosome5	A05_bin202	0.4	153.67	0.004	1
5	Chromosome5	A05_bin204	0.4	154.07	0.004	0
5	Chromosome5	A05_bin203	0.2	154.27	0.002	1
5	Chromosome5	A05_bin206	0.61	154.88	0.006	1
5	Chromosome5	A05_bin207	0.2	155.08	0.002	1
5	Chromosome5	A05_bin208	0.4	155.48	0.004	1
5	Chromosome5	A05_bin209	0.41	155.89	0.004	1
5	Chromosome5	A05_bin210	0.2	156.09	0.002	1
5	Chromosome5	A05_bin211	0.4	156.49	0.004	1
5	Chromosome5	A05_bin212	0.6	157.09	0.006	1
5	Chromosome5	A05_bin213	0.2	157.29	0.002	1
5	Chromosome5	A05_bin214	0.21	157.5	0.002	1
5	Chromosome5	A05_bin215	0.2	157.7	0.002	1
5	Chromosome5	A05_bin216	0.4	158.1	0.004	1
5	Chromosome5	A05_bin217	0.4	158.5	0.004	1
5	Chromosome5	A05_bin218	0.4	158.9	0.004	1
5	Chromosome5	A05_bin219	0.41	159.31	0.004	1
5	Chromosome5	A05_bin220	0.2	159.51	0.002	1
5	Chromosome5	A05_bin221	0.6	160.11	0.006	1
5	Chromosome5	A05_bin222	0.2	160.31	0.002	1
5	Chromosome5	A05_bin223	0.2	160.51	0.002	1
5	Chromosome5	A05_bin224	0.2	160.71	0.002	1
5	Chromosome5	A05_bin248	0.21	160.92	0.002	1
5	Chromosome5	A05_bin237	0.8	161.72	0.0081	1
5	Chromosome5	A05_bin228	0.4	162.12	0.004	1
5	Chromosome5	A05_bin229	0.21	162.33	0.002	1
5	Chromosome5	A05_bin230	0.4	162.73	0.004	1
5	Chromosome5	A05_bin231	3.7	166.43	0.0369	1
5	Chromosome5	A05_bin232	0.4	166.83	0.004	1
5	Chromosome5	A05_bin233	2.03	168.86	0.0203	0
5	Chromosome5	A05_bin234	1.21	170.07	0.0121	1
5	Chromosome5	A05_bin235	0.4	170.47	0.004	1
5	Chromosome5	A05_bin236	1.63	172.1	0.0162	0
5	Chromosome5	A05_bin253	8.26	180.36	0.0819	0
5	Chromosome5	A05_bin246	9.19	189.55	0.0909	0
5	Chromosome5	A05_bin240	3.49	193.04	0.0348	0
5	Chromosome5	A05_bin239	1.42	194.46	0.0142	1
5	Chromosome5	A05_bin227	6.04	200.5	0.0602	1
5	Chromosome5	A05_bin225	0.41	200.91	0.004	1
5	Chromosome5	A05_bin257	0.4	201.31	0.004	1
5	Chromosome5	A05_bin258	0.2	201.51	0.002	1
5	Chromosome5	A05_bin259	0.2	201.71	0.002	1
5	Chromosome5	A05_bin260	0.4	202.11	0.004	1
5	Chromosome5	A05_bin261	0.2	202.31	0.002	1
5	Chromosome5	A05_bin262	0.21	202.52	0.002	1
5	Chromosome5	A05_bin263	0.8	203.32	0.0081	1
5	Chromosome5	A05_bin264	0.4	203.72	0.004	1
5	Chromosome5	A05_bin265	0.61	204.33	0.006	1
5	Chromosome5	A05_bin266	0.2	204.53	0.002	1
5	Chromosome5	A05_bin267	0.2	204.73	0.002	1
5	Chromosome5	A05_bin268	0.4	205.13	0.004	1
5	Chromosome5	A05_bin270	0.81	205.94	0.0081	1
5	Chromosome5	A05_bin269	0.2	206.14	0.002	0
5	Chromosome5	A05_bin271	0.4	206.54	0.004	1
5	Chromosome5	A05_bin272	0.41	206.95	0.004	1
5	Chromosome5	A05_bin273	0.4	207.35	0.004	1
5	Chromosome5	A05_bin274	0.2	207.55	0.002	1
5	Chromosome5	A05_bin275	0.2	207.75	0.002	1
5	Chromosome5	A05_bin276	0.4	208.15	0.004	1
5	Chromosome5	A05_bin277	0.2	208.35	0.002	1
5	Chromosome5	A05_bin278	0.41	208.76	0.004	1
5	Chromosome5	A05_bin279	0.2	208.96	0.002	1
5	Chromosome5	A05_bin280	0.2	209.16	0.002	1
5	Chromosome5	A05_bin281	0.2	209.36	0.002	1
5	Chromosome5	A05_bin286	0.2	209.56	0.002	0
5	Chromosome5	A05_bin282	0.4	209.96	0.004	0
5	Chromosome5	A05_bin288	0.41	210.37	0.004	1
5	Chromosome5	A05_bin289	0.2	210.57	0.002	1
5	Chromosome5	A05_bin290	0.2	210.77	0.002	1
5	Chromosome5	A05_bin291	0.2	210.97	0.002	1
5	Chromosome5	A05_bin292	0.2	211.17	0.002	1
5	Chromosome5	A05_bin293	0.6	211.77	0.006	1
5	Chromosome5	A05_bin294	0.81	212.58	0.0081	1
5	Chromosome5	A05_bin295	0.4	212.98	0.004	1
5	Chromosome5	A05_bin296	0.2	213.18	0.002	1
5	Chromosome5	A05_bin297	0.2	213.38	0.002	1
5	Chromosome5	A05_bin298	0.41	213.79	0.004	1
5	Chromosome5	A05_bin299	0.4	214.19	0.004	1
5	Chromosome5	A05_bin300	0.6	214.79	0.006	1
5	Chromosome5	A05_bin301	0.81	215.6	0.0081	1
5	Chromosome5	A05_bin302	0.61	216.21	0.006	1
5	Chromosome5	A05_bin303	0.4	216.61	0.004	1
5	Chromosome5	A05_bin305	1.01	217.62	0.0101	0
5	Chromosome5	A05_bin304	0.2	217.82	0.002	1
5	Chromosome5	A05_bin352	41.44	259.26	0.3399	0.4721
5	Chromosome5	A05_bin353	2.44	261.7	0.0244	1
5	Chromosome5	A05_bin354	2.24	263.94	0.0223	1
5	Chromosome5	A05_bin355	1.82	265.76	0.0182	1
5	Chromosome5	A05_bin356	3.07	268.83	0.0306	1
5	Chromosome5	A05_bin357	1.01	269.84	0.0101	1
5	Chromosome5	A05_bin358	0.6	270.44	0.006	1
5	Chromosome5	A05_bin359	2.24	272.68	0.0223	0
6	Chromosome6	A06_bin6	0	0	0.5	0
6	Chromosome6	A06_bin7	3.07	3.07	0.0306	1
6	Chromosome6	A06_bin8	3.06	6.13	0.0306	1
6	Chromosome6	A06_bin9	4.33	10.46	0.0431	1
6	Chromosome6	A06_bin10	1.82	12.28	0.0182	1
6	Chromosome6	A06_bin11	2.03	14.31	0.0203	1
6	Chromosome6	A06_bin12	1.62	15.93	0.0162	1
6	Chromosome6	A06_bin13	1.01	16.94	0.0101	1
6	Chromosome6	A06_bin14	0.81	17.75	0.0081	1
6	Chromosome6	A06_bin15	0.8	18.55	0.0081	1
6	Chromosome6	A06_bin16	2.44	20.99	0.0244	1
6	Chromosome6	A06_bin17	0.4	21.39	0.004	1
6	Chromosome6	A06_bin18	0.21	21.6	0.002	1
6	Chromosome6	A06_bin19	0.4	22	0.004	1
6	Chromosome6	A06_bin20	0.4	22.4	0.004	1
6	Chromosome6	A06_bin21	0.6	23	0.006	1
6	Chromosome6	A06_bin22	1.62	24.62	0.0162	1
6	Chromosome6	A06_bin23	9.83	34.45	0.097	0
6	Chromosome6	A06_bin24	1.01	35.46	0.0101	1
6	Chromosome6	A06_bin25	0.6	36.06	0.006	1
6	Chromosome6	A06_bin26	0.4	36.46	0.004	1
6	Chromosome6	A06_bin27	0.81	37.27	0.0081	1
6	Chromosome6	A06_bin28	1.01	38.28	0.0101	1
6	Chromosome6	A06_bin29	0.4	38.68	0.004	1
6	Chromosome6	A06_bin30	0.4	39.08	0.004	1
6	Chromosome6	A06_bin31	0.21	39.29	0.002	1
6	Chromosome6	A06_bin32	0.6	39.89	0.006	1
6	Chromosome6	A06_bin33	0.6	40.49	0.006	1
6	Chromosome6	A06_bin34	0.41	40.9	0.004	1
6	Chromosome6	A06_bin35	0.2	41.1	0.002	1
6	Chromosome6	A06_bin36	0.4	41.5	0.004	1
6	Chromosome6	A06_bin37	0.81	42.31	0.0081	1
6	Chromosome6	A06_bin38	0.6	42.91	0.006	1
6	Chromosome6	A06_bin39	0.4	43.31	0.004	1
6	Chromosome6	A06_bin40	0.2	43.51	0.002	1
6	Chromosome6	A06_bin41	0.61	44.12	0.006	1
6	Chromosome6	A06_bin42	0.81	44.93	0.0081	1
6	Chromosome6	A06_bin43	0.2	45.13	0.002	1
6	Chromosome6	A06_bin44	0.2	45.33	0.002	1
6	Chromosome6	A06_bin45	0.2	45.53	0.002	1
6	Chromosome6	A06_bin46	1.62	47.15	0.0162	1
6	Chromosome6	A06_bin47	0.2	47.35	0.002	1
6	Chromosome6	A06_bin48	1.21	48.56	0.0121	1
6	Chromosome6	A06_bin49	3.48	52.04	0.0347	0
6	Chromosome6	A06_bin55	3.89	55.93	0.0389	1
6	Chromosome6	A06_bin56	0.4	56.33	0.004	1
6	Chromosome6	A06_bin57	0.81	57.14	0.0081	1
6	Chromosome6	A06_bin58	0.2	57.34	0.002	1
6	Chromosome6	A06_bin59	0.2	57.54	0.002	1
6	Chromosome6	A06_bin60	0.81	58.35	0.0081	1
6	Chromosome6	A06_bin61	1.01	59.36	0.0101	1
6	Chromosome6	A06_bin62	0.6	59.96	0.006	1
6	Chromosome6	A06_bin63	0.81	60.77	0.0081	1
6	Chromosome6	A06_bin64	0.4	61.17	0.004	1
6	Chromosome6	A06_bin65	0.41	61.58	0.004	1
6	Chromosome6	A06_bin66	0.2	61.78	0.002	1
6	Chromosome6	A06_bin67	0.2	61.98	0.002	1
6	Chromosome6	A06_bin68	0.6	62.58	0.006	1
6	Chromosome6	A06_bin69	0.2	62.78	0.002	1
6	Chromosome6	A06_bin70	1.01	63.79	0.0101	1
6	Chromosome6	A06_bin71	0.2	63.99	0.002	1
6	Chromosome6	A06_bin72	1.22	65.21	0.0121	1
6	Chromosome6	A06_bin73	0.4	65.61	0.004	1
6	Chromosome6	A06_bin74	0.2	65.81	0.002	1
6	Chromosome6	A06_bin75	0.2	66.01	0.002	1
6	Chromosome6	A06_bin76	0.4	66.41	0.004	1
6	Chromosome6	A06_bin77	0.21	66.62	0.002	1
6	Chromosome6	A06_bin78	0.4	67.02	0.004	1
6	Chromosome6	A06_bin79	0.4	67.42	0.004	1
6	Chromosome6	A06_bin80	0.4	67.82	0.004	1
6	Chromosome6	A06_bin81	0.2	68.02	0.002	1
6	Chromosome6	A06_bin82	0.21	68.23	0.002	1
6	Chromosome6	A06_bin83	0.2	68.43	0.002	1
6	Chromosome6	A06_bin84	0.2	68.63	0.002	1
6	Chromosome6	A06_bin86	0.4	69.03	0.004	0
6	Chromosome6	A06_bin85	0.2	69.23	0.002	1
6	Chromosome6	A06_bin88	0.2	69.43	0.002	1
6	Chromosome6	A06_bin89	0.2	69.63	0.002	1
6	Chromosome6	A06_bin90	0.61	70.24	0.006	1
6	Chromosome6	A06_bin91	0.2	70.44	0.002	1
6	Chromosome6	A06_bin92	1.01	71.45	0.0101	1
6	Chromosome6	A06_bin93	0.2	71.65	0.002	1
6	Chromosome6	A06_bin94	0.4	72.05	0.004	1
6	Chromosome6	A06_bin95	0.61	72.66	0.006	1
6	Chromosome6	A06_bin96	0.4	73.06	0.004	1
6	Chromosome6	A06_bin97	0.2	73.26	0.002	1
6	Chromosome6	A06_bin98	0.4	73.66	0.004	1
6	Chromosome6	A06_bin99	1.83	75.49	0.0183	1
6	Chromosome6	A06_bin100	0.2	75.69	0.002	1
6	Chromosome6	A06_bin101	0.81	76.5	0.0081	1
6	Chromosome6	A06_bin102	0.4	76.9	0.004	1
6	Chromosome6	A06_bin103	0.4	77.3	0.004	1
6	Chromosome6	A06_bin104	0.2	77.5	0.002	1
6	Chromosome6	A06_bin105	0.21	77.71	0.002	1
6	Chromosome6	A06_bin106	0.6	78.31	0.006	1
6	Chromosome6	A06_bin107	0.6	78.91	0.006	1
6	Chromosome6	A06_bin108	1.22	80.13	0.0121	1
6	Chromosome6	A06_bin109	0.2	80.33	0.002	1
6	Chromosome6	A06_bin110	0.2	80.53	0.002	1
6	Chromosome6	A06_bin111	0.4	80.93	0.004	1
6	Chromosome6	A06_bin112	0.81	81.74	0.0081	1
6	Chromosome6	A06_bin113	0.6	82.34	0.006	1
6	Chromosome6	A06_bin114	0.4	82.74	0.004	1
6	Chromosome6	A06_bin115	0.81	83.55	0.0081	1
6	Chromosome6	A06_bin116	0.2	83.75	0.002	1
6	Chromosome6	A06_bin117	1.62	85.37	0.0162	1
6	Chromosome6	A06_bin119	0.61	85.98	0.006	1
6	Chromosome6	A06_bin120	0.2	86.18	0.002	1
6	Chromosome6	A06_bin121	0.2	86.38	0.002	1
6	Chromosome6	A06_bin122	2.03	88.41	0.0203	0
6	Chromosome6	A06_bin158	3.91	92.32	0.039	0
6	Chromosome6	A06_bin150	4.53	96.85	0.0452	0
6	Chromosome6	A06_bin151	1.01	97.86	0.0101	1
6	Chromosome6	A06_bin144	2.65	100.51	0.0265	1
6	Chromosome6	A06_bin153	0.4	100.91	0.004	0
6	Chromosome6	A06_bin133	1.01	101.92	0.0101	0
6	Chromosome6	A06_bin124	0.6	102.52	0.006	1
6	Chromosome6	A06_bin127	1.22	103.74	0.0121	0
6	Chromosome6	A06_bin128	1.01	104.75	0.0101	1
6	Chromosome6	A06_bin125	0.2	104.95	0.002	1
6	Chromosome6	A06_bin131	0.2	105.15	0.002	1
6	Chromosome6	A06_bin160	0.6	105.75	0.006	1
6	Chromosome6	A06_bin155	0.61	106.36	0.006	1
6	Chromosome6	A06_bin162	0.81	107.17	0.0081	1
6	Chromosome6	A06_bin163	0.4	107.57	0.004	1
6	Chromosome6	A06_bin164	0.6	108.17	0.006	1
6	Chromosome6	A06_bin165	0.2	108.37	0.002	1
6	Chromosome6	A06_bin166	0.2	108.57	0.002	1
6	Chromosome6	A06_bin167	0.21	108.78	0.002	1
6	Chromosome6	A06_bin168	0.2	108.98	0.002	1
6	Chromosome6	A06_bin169	0.6	109.58	0.006	1
6	Chromosome6	A06_bin170	0.2	109.78	0.002	1
6	Chromosome6	A06_bin171	0.2	109.98	0.002	1
6	Chromosome6	A06_bin172	0.2	110.18	0.002	1
6	Chromosome6	A06_bin173	0.2	110.38	0.002	1
6	Chromosome6	A06_bin174	0.81	111.19	0.0081	1
6	Chromosome6	A06_bin175	0.2	111.39	0.002	1
6	Chromosome6	A06_bin176	0.2	111.59	0.002	1
6	Chromosome6	A06_bin177	0.2	111.79	0.002	1
6	Chromosome6	A06_bin178	0.21	112	0.002	1
6	Chromosome6	A06_bin179	0.6	112.6	0.006	1
6	Chromosome6	A06_bin180	0.2	112.8	0.002	1
6	Chromosome6	A06_bin181	0.2	113	0.002	1
6	Chromosome6	A06_bin182	0.2	113.2	0.002	1
6	Chromosome6	A06_bin183	0.41	113.61	0.004	1
6	Chromosome6	A06_bin184	0.4	114.01	0.004	1
6	Chromosome6	A06_bin185	0.4	114.41	0.004	1
6	Chromosome6	A06_bin186	0.2	114.61	0.002	1
6	Chromosome6	A06_bin187	0.61	115.22	0.006	1
6	Chromosome6	A06_bin188	1	116.22	0.0101	1
6	Chromosome6	A06_bin189	0.21	116.43	0.002	1
6	Chromosome6	A06_bin190	0.2	116.63	0.002	1
6	Chromosome6	A06_bin191	0.4	117.03	0.004	1
6	Chromosome6	A06_bin192	0.2	117.23	0.002	1
6	Chromosome6	A06_bin195	0.81	118.04	0.0081	1
6	Chromosome6	A06_bin194	0.2	118.24	0.002	1
6	Chromosome6	A06_bin196	0.2	118.44	0.002	1
6	Chromosome6	A06_bin197	0.4	118.84	0.004	1
6	Chromosome6	A06_bin198	0.4	119.24	0.004	1
6	Chromosome6	A06_bin199	0.2	119.44	0.002	1
6	Chromosome6	A06_bin200	0.21	119.65	0.002	1
6	Chromosome6	A06_bin201	0.4	120.05	0.004	1
6	Chromosome6	A06_bin202	0.4	120.45	0.004	1
6	Chromosome6	A06_bin203	1.62	122.07	0.0162	1
6	Chromosome6	A06_bin204	0.81	122.88	0.0081	1
6	Chromosome6	A06_bin205	0.8	123.68	0.0081	1
6	Chromosome6	A06_bin206	1.22	124.9	0.0121	1
6	Chromosome6	A06_bin207	0.4	125.3	0.004	1
6	Chromosome6	A06_bin208	0.6	125.9	0.006	1
6	Chromosome6	A06_bin209	0.81	126.71	0.0081	1
6	Chromosome6	A06_bin210	0.81	127.52	0.0081	1
6	Chromosome6	A06_bin211	0.8	128.32	0.0081	1
6	Chromosome6	A06_bin212	0.21	128.53	0.002	1
6	Chromosome6	A06_bin213	0.4	128.93	0.004	1
6	Chromosome6	A06_bin214	0.8	129.73	0.0081	1
6	Chromosome6	A06_bin215	0.81	130.54	0.0081	1
6	Chromosome6	A06_bin216	0.61	131.15	0.006	1
6	Chromosome6	A06_bin217	0.6	131.75	0.006	0
6	Chromosome6	A06_bin218	1.21	132.96	0.0121	1
6	Chromosome6	A06_bin219	0.81	133.77	0.0081	1
6	Chromosome6	A06_bin220	1.21	134.98	0.0121	1
6	Chromosome6	A06_bin221	0.4	135.38	0.004	1
6	Chromosome6	A06_bin222	1.42	136.8	0.0142	1
6	Chromosome6	A06_bin223	0.2	137	0.002	1
6	Chromosome6	A06_bin224	0.4	137.4	0.004	1
6	Chromosome6	A06_bin225	0.4	137.8	0.004	1
6	Chromosome6	A06_bin226	2.03	139.83	0.0203	1
6	Chromosome6	A06_bin227	1.42	141.25	0.0142	1
6	Chromosome6	A06_bin228	1.21	142.46	0.0121	1
6	Chromosome6	A06_bin229	0.61	143.07	0.006	1
6	Chromosome6	A06_bin230	0.2	143.27	0.002	1
6	Chromosome6	A06_bin231	2.23	145.5	0.0223	1
6	Chromosome6	A06_bin232	0.61	146.11	0.006	1
6	Chromosome6	A06_bin233	1.41	147.52	0.0142	1
6	Chromosome6	A06_bin234	0.81	148.33	0.0081	1
6	Chromosome6	A06_bin235	2.86	151.19	0.0286	1
6	Chromosome6	A06_bin236	2.86	154.05	0.0286	1
6	Chromosome6	A06_bin237	2.03	156.08	0.0203	1
6	Chromosome6	A06_bin238	3.07	159.15	0.0306	1
6	Chromosome6	A06_bin239	1.41	160.56	0.0142	1
6	Chromosome6	A06_bin240	0.61	161.17	0.006	1
6	Chromosome6	A06_bin241	1.41	162.58	0.0142	1
6	Chromosome6	A06_bin242	1.83	164.41	0.0182	1
6	Chromosome6	A06_bin243	1.41	165.82	0.0142	1
6	Chromosome6	A06_bin244	0.61	166.43	0.006	1
6	Chromosome6	A06_bin245	0.81	167.24	0.0081	0
7	Chromosome7	A07_bin1	0	0	0.5	0
7	Chromosome7	A07_bin2	0.2	0.2	0.002	1
7	Chromosome7	A07_bin3	0.61	0.81	0.006	1
7	Chromosome7	A07_bin4	0.2	1.01	0.002	1
7	Chromosome7	A07_bin5	0.6	1.61	0.006	1
7	Chromosome7	A07_bin6	0.81	2.42	0.0081	1
7	Chromosome7	A07_bin7	1.21	3.63	0.0121	0
7	Chromosome7	A07_bin8	1.42	5.05	0.0142	1
7	Chromosome7	A07_bin9	2.24	7.29	0.0224	1
7	Chromosome7	A07_bin10	1.21	8.5	0.0121	1
7	Chromosome7	A07_bin11	1.01	9.51	0.0101	1
7	Chromosome7	A07_bin12	1.83	11.34	0.0183	1
7	Chromosome7	A07_bin13	1.01	12.35	0.0101	1
7	Chromosome7	A07_bin14	0.2	12.55	0.002	1
7	Chromosome7	A07_bin15	2.03	14.58	0.0203	1
7	Chromosome7	A07_bin16	1.42	16	0.0142	1
7	Chromosome7	A07_bin17	0.6	16.6	0.006	1
7	Chromosome7	A07_bin18	1.21	17.81	0.0121	1
7	Chromosome7	A07_bin19	0.81	18.62	0.0081	1
7	Chromosome7	A07_bin20	1.21	19.83	0.0121	1
7	Chromosome7	A07_bin21	0.81	20.64	0.0081	1
7	Chromosome7	A07_bin22	1.01	21.65	0.0101	1
7	Chromosome7	A07_bin23	2.03	23.68	0.0203	1
7	Chromosome7	A07_bin24	1.01	24.69	0.0101	1
7	Chromosome7	A07_bin25	1.22	25.91	0.0121	1
7	Chromosome7	A07_bin26	0.6	26.51	0.006	1
7	Chromosome7	A07_bin27	0.61	27.12	0.006	1
7	Chromosome7	A07_bin28	1.21	28.33	0.0121	1
7	Chromosome7	A07_bin29	1.62	29.95	0.0162	1
7	Chromosome7	A07_bin30	0.81	30.76	0.0081	0
7	Chromosome7	A07_bin39	7.42	38.18	0.0737	0.1254
7	Chromosome7	A07_bin40	2.04	40.22	0.0203	1
7	Chromosome7	A07_bin41	0.4	40.62	0.004	1
7	Chromosome7	A07_bin42	0.81	41.43	0.0081	1
7	Chromosome7	A07_bin43	0.8	42.23	0.0081	1
7	Chromosome7	A07_bin44	0.41	42.64	0.004	1
7	Chromosome7	A07_bin45	0.2	42.84	0.002	1
7	Chromosome7	A07_bin46	0.6	43.44	0.006	1
7	Chromosome7	A07_bin47	1.62	45.06	0.0162	1
7	Chromosome7	A07_bin48	1.22	46.28	0.0121	0
7	Chromosome7	A07_bin49	2.03	48.31	0.0203	1
7	Chromosome7	A07_bin50	1.01	49.32	0.0101	1
7	Chromosome7	A07_bin51	0.2	49.52	0.002	1
7	Chromosome7	A07_bin52	0.2	49.72	0.002	1
7	Chromosome7	A07_bin53	0.61	50.33	0.006	1
7	Chromosome7	A07_bin54	0.2	50.53	0.002	1
7	Chromosome7	A07_bin55	0.8	51.33	0.0081	1
7	Chromosome7	A07_bin56	0.41	51.74	0.004	1
7	Chromosome7	A07_bin57	0.4	52.14	0.004	1
7	Chromosome7	A07_bin58	0.4	52.54	0.004	1
7	Chromosome7	A07_bin59	3.49	56.03	0.0348	1
7	Chromosome7	A07_bin60	1.21	57.24	0.0121	1
7	Chromosome7	A07_bin61	0.2	57.44	0.002	1
7	Chromosome7	A07_bin62	0.2	57.64	0.002	1
7	Chromosome7	A07_bin63	0.41	58.05	0.004	1
7	Chromosome7	A07_bin64	0.4	58.45	0.004	1
7	Chromosome7	A07_bin65	0.4	58.85	0.004	1
7	Chromosome7	A07_bin66	0.2	59.05	0.002	1
7	Chromosome7	A07_bin67	0.4	59.45	0.004	1
7	Chromosome7	A07_bin68	0.41	59.86	0.004	1
7	Chromosome7	A07_bin69	0.8	60.66	0.0081	1
7	Chromosome7	A07_bin70	2.87	63.53	0.0286	0
7	Chromosome7	A07_bin71	1.01	64.54	0.0101	1
7	Chromosome7	A07_bin72	0.8	65.34	0.0081	1
7	Chromosome7	A07_bin73	1.01	66.35	0.0101	1
7	Chromosome7	A07_bin74	0.81	67.16	0.0081	0
7	Chromosome7	A07_bin75	0.81	67.97	0.0081	0
7	Chromosome7	A07_bin76	0.6	68.57	0.006	1
7	Chromosome7	A07_bin78	0.4	68.97	0.004	1
7	Chromosome7	A07_bin79	0.41	69.38	0.004	1
7	Chromosome7	A07_bin80	0.4	69.78	0.004	1
7	Chromosome7	A07_bin81	0.4	70.18	0.004	1
7	Chromosome7	A07_bin82	0.2	70.38	0.002	1
7	Chromosome7	A07_bin83	0.2	70.58	0.002	1
7	Chromosome7	A07_bin84	0.41	70.99	0.004	1
7	Chromosome7	A07_bin85	2.85	73.84	0.0286	1
7	Chromosome7	A07_bin86	0.61	74.45	0.006	1
7	Chromosome7	A07_bin87	0.4	74.85	0.004	1
7	Chromosome7	A07_bin88	0.4	75.25	0.004	1
7	Chromosome7	A07_bin89	0.61	75.86	0.006	1
7	Chromosome7	A07_bin90	0.2	76.06	0.002	1
7	Chromosome7	A07_bin91	1.21	77.27	0.0121	1
7	Chromosome7	A07_bin92	0.41	77.68	0.004	1
7	Chromosome7	A07_bin93	0.4	78.08	0.004	1
7	Chromosome7	A07_bin94	0.2	78.28	0.002	1
7	Chromosome7	A07_bin95	0.6	78.88	0.006	1
7	Chromosome7	A07_bin96	0.2	79.08	0.002	1
7	Chromosome7	A07_bin97	0.41	79.49	0.004	1
7	Chromosome7	A07_bin98	0.2	79.69	0.002	1
7	Chromosome7	A07_bin99	0.4	80.09	0.004	1
7	Chromosome7	A07_bin100	0.2	80.29	0.002	1
7	Chromosome7	A07_bin101	0.4	80.69	0.004	1
7	Chromosome7	A07_bin102	1.42	82.11	0.0142	1
7	Chromosome7	A07_bin103	0.81	82.92	0.0081	1
7	Chromosome7	A07_bin104	1.01	83.93	0.0101	1
7	Chromosome7	A07_bin105	0.4	84.33	0.004	1
7	Chromosome7	A07_bin106	0.4	84.73	0.004	1
7	Chromosome7	A07_bin107	0.2	84.93	0.002	1
7	Chromosome7	A07_bin108	0.81	85.74	0.0081	1
7	Chromosome7	A07_bin109	0.6	86.34	0.006	0
7	Chromosome7	A07_bin110	0.61	86.95	0.006	1
7	Chromosome7	A07_bin111	0.2	87.15	0.002	1
7	Chromosome7	A07_bin112	0.8	87.95	0.0081	1
7	Chromosome7	A07_bin113	0.21	88.16	0.002	1
7	Chromosome7	A07_bin114	0.6	88.76	0.006	1
7	Chromosome7	A07_bin115	2.03	90.79	0.0203	1
7	Chromosome7	A07_bin116	1.21	92	0.0121	1
7	Chromosome7	A07_bin117	0.81	92.81	0.0081	1
7	Chromosome7	A07_bin118	0.2	93.01	0.002	0
7	Chromosome7	A07_bin122	0.81	93.82	0.0081	1
7	Chromosome7	A07_bin123	0.6	94.42	0.006	1
7	Chromosome7	A07_bin124	0.4	94.82	0.004	1
7	Chromosome7	A07_bin125	0.41	95.23	0.004	1
7	Chromosome7	A07_bin126	0.8	96.03	0.0081	1
7	Chromosome7	A07_bin127	0.61	96.64	0.006	1
7	Chromosome7	A07_bin128	0.4	97.04	0.004	1
7	Chromosome7	A07_bin129	0.4	97.44	0.004	1
7	Chromosome7	A07_bin130	0.41	97.85	0.004	1
7	Chromosome7	A07_bin131	0.2	98.05	0.002	1
7	Chromosome7	A07_bin132	1.21	99.26	0.0121	1
7	Chromosome7	A07_bin133	0.4	99.66	0.004	1
7	Chromosome7	A07_bin134	0.2	99.86	0.002	1
7	Chromosome7	A07_bin135	0.61	100.47	0.006	1
7	Chromosome7	A07_bin136	1.21	101.68	0.0121	1
7	Chromosome7	A07_bin137	0.4	102.08	0.004	1
7	Chromosome7	A07_bin138	0.2	102.28	0.002	1
7	Chromosome7	A07_bin139	1.22	103.5	0.0121	1
7	Chromosome7	A07_bin140	1.01	104.51	0.0101	1
7	Chromosome7	A07_bin142	0.6	105.11	0.006	0
7	Chromosome7	A07_bin141	0.4	105.51	0.004	1
7	Chromosome7	A07_bin143	0.2	105.71	0.002	1
7	Chromosome7	A07_bin144	0.41	106.12	0.004	1
7	Chromosome7	A07_bin145	0.6	106.72	0.006	1
7	Chromosome7	A07_bin146	1.01	107.73	0.0101	1
7	Chromosome7	A07_bin147	0.2	107.93	0.002	1
7	Chromosome7	A07_bin148	0.61	108.54	0.006	1
7	Chromosome7	A07_bin149	0.4	108.94	0.004	1
7	Chromosome7	A07_bin150	0.2	109.14	0.002	1
7	Chromosome7	A07_bin151	0.2	109.34	0.002	1
7	Chromosome7	A07_bin152	0.2	109.54	0.002	1
7	Chromosome7	A07_bin153	0.81	110.35	0.0081	1
7	Chromosome7	A07_bin154	0.81	111.16	0.0081	0
7	Chromosome7	A07_bin155	4.32	115.48	0.0431	0
7	Chromosome7	A07_bin157	4.33	119.81	0.0432	1
7	Chromosome7	A07_bin156	0.2	120.01	0.002	0
7	Chromosome7	A07_bin158	0.81	120.82	0.0081	1
7	Chromosome7	A07_bin159	0.2	121.02	0.002	1
7	Chromosome7	A07_bin160	0.2	121.22	0.002	1
7	Chromosome7	A07_bin161	0.4	121.62	0.004	1
7	Chromosome7	A07_bin162	0.2	121.82	0.002	1
7	Chromosome7	A07_bin163	0.2	122.02	0.002	1
7	Chromosome7	A07_bin166	0.41	122.43	0.004	1
7	Chromosome7	A07_bin165	0.2	122.63	0.002	1
7	Chromosome7	A07_bin168	0.6	123.23	0.006	1
7	Chromosome7	A07_bin169	0.4	123.63	0.004	1
7	Chromosome7	A07_bin170	0.41	124.04	0.004	1
7	Chromosome7	A07_bin171	0.6	124.64	0.006	1
7	Chromosome7	A07_bin176	0.2	124.84	0.002	1
7	Chromosome7	A07_bin178	0.4	125.24	0.004	0
7	Chromosome7	A07_bin177	0.2	125.44	0.002	1
7	Chromosome7	A07_bin181	0.21	125.65	0.002	1
7	Chromosome7	A07_bin182	0.2	125.85	0.002	1
7	Chromosome7	A07_bin183	0.2	126.05	0.002	1
7	Chromosome7	A07_bin184	0.2	126.25	0.002	1
7	Chromosome7	A07_bin187	0.2	126.45	0.002	1
7	Chromosome7	A07_bin190	0.6	127.05	0.006	1
7	Chromosome7	A07_bin189	0.21	127.26	0.002	1
7	Chromosome7	A07_bin188	0.2	127.46	0.002	0
7	Chromosome7	A07_bin194	0.4	127.86	0.004	1
7	Chromosome7	A07_bin195	0.2	128.06	0.002	1
7	Chromosome7	A07_bin196	0.2	128.26	0.002	1
7	Chromosome7	A07_bin208	0.4	128.66	0.004	0
7	Chromosome7	A07_bin197	0.2	128.86	0.002	1
7	Chromosome7	A07_bin227	0.41	129.27	0.004	1
7	Chromosome7	A07_bin228	0.2	129.47	0.002	1
7	Chromosome7	A07_bin250	0.2	129.67	0.002	1
7	Chromosome7	A07_bin233	0.4	130.07	0.004	0
7	Chromosome7	A07_bin232	0.2	130.27	0.002	1
7	Chromosome7	A07_bin249	1.22	131.49	0.0121	0
7	Chromosome7	A07_bin242	1.41	132.9	0.0142	1
7	Chromosome7	A07_bin219	0.4	133.3	0.004	1
7	Chromosome7	A07_bin198	0.21	133.51	0.002	1
7	Chromosome7	A07_bin255	0.6	134.11	0.006	1
7	Chromosome7	A07_bin254	0.2	134.31	0.002	1
7	Chromosome7	A07_bin257	0.2	134.51	0.002	1
7	Chromosome7	A07_bin258	0.2	134.71	0.002	1
7	Chromosome7	A07_bin259	0.2	134.91	0.002	1
7	Chromosome7	A07_bin260	0.21	135.12	0.002	1
7	Chromosome7	A07_bin262	0.4	135.52	0.004	0
7	Chromosome7	A07_bin261	0.2	135.72	0.002	1
7	Chromosome7	A07_bin264	0.2	135.92	0.002	1
7	Chromosome7	A07_bin265	0.6	136.52	0.006	1
7	Chromosome7	A07_bin266	0.41	136.93	0.004	1
7	Chromosome7	A07_bin267	0.2	137.13	0.002	0
7	Chromosome7	A07_bin272	0.4	137.53	0.004	1
7	Chromosome7	A07_bin273	0.81	138.34	0.0081	1
7	Chromosome7	A07_bin274	0.6	138.94	0.006	1
7	Chromosome7	A07_bin275	0.81	139.75	0.0081	1
7	Chromosome7	A07_bin278	0.2	139.95	0.002	0
7	Chromosome7	A07_bin280	0.4	140.35	0.004	1
7	Chromosome7	A07_bin281	0.4	140.75	0.004	1
7	Chromosome7	A07_bin283	0.41	141.16	0.004	0
7	Chromosome7	A07_bin282	0.2	141.36	0.002	1
7	Chromosome7	A07_bin285	0.6	141.96	0.006	1
7	Chromosome7	A07_bin286	0.81	142.77	0.0081	1
7	Chromosome7	A07_bin287	0.2	142.97	0.002	1
7	Chromosome7	A07_bin288	0.4	143.37	0.004	1
7	Chromosome7	A07_bin289	0.61	143.98	0.006	1
7	Chromosome7	A07_bin290	0.2	144.18	0.002	1
7	Chromosome7	A07_bin291	0.4	144.58	0.004	1
7	Chromosome7	A07_bin292	0.2	144.78	0.002	1
7	Chromosome7	A07_bin294	0.2	144.98	0.002	1
7	Chromosome7	A07_bin293	0.2	145.18	0.002	0
7	Chromosome7	A07_bin295	0.41	145.59	0.004	0
7	Chromosome7	A07_bin296	0.6	146.19	0.006	1
7	Chromosome7	A07_bin297	0.2	146.39	0.002	1
7	Chromosome7	A07_bin298	0.81	147.2	0.0081	1
7	Chromosome7	A07_bin299	1.62	148.82	0.0162	1
7	Chromosome7	A07_bin300	1.21	150.03	0.0121	1
7	Chromosome7	A07_bin301	0.41	150.44	0.004	1
7	Chromosome7	A07_bin302	0.6	151.04	0.006	1
7	Chromosome7	A07_bin303	2.03	153.07	0.0203	1
7	Chromosome7	A07_bin304	0.6	153.67	0.006	1
7	Chromosome7	A07_bin305	0.81	154.48	0.0081	1
7	Chromosome7	A07_bin306	0.4	154.88	0.004	1
7	Chromosome7	A07_bin307	1.22	156.1	0.0121	1
7	Chromosome7	A07_bin308	0.8	156.9	0.0081	1
7	Chromosome7	A07_bin309	0.41	157.31	0.004	1
7	Chromosome7	A07_bin310	1.01	158.32	0.0101	1
7	Chromosome7	A07_bin311	1.41	159.73	0.0142	1
7	Chromosome7	A07_bin312	0.81	160.54	0.0081	1
7	Chromosome7	A07_bin313	2.03	162.57	0.0203	1
7	Chromosome7	A07_bin314	0.6	163.17	0.006	1
7	Chromosome7	A07_bin315	1.83	165	0.0182	1
7	Chromosome7	A07_bin316	0.6	165.6	0.006	1
7	Chromosome7	A07_bin317	0.61	166.21	0.006	1
7	Chromosome7	A07_bin318	5.17	171.38	0.0515	1
7	Chromosome7	A07_bin319	1.41	172.79	0.0142	1
7	Chromosome7	A07_bin320	0.81	173.6	0.0081	1
7	Chromosome7	A07_bin321	0.81	174.41	0.0081	1
7	Chromosome7	A07_bin322	1.21	175.62	0.0121	1
7	Chromosome7	A07_bin323	1.41	177.03	0.0142	1
7	Chromosome7	A07_bin324	1.01	178.04	0.0101	1
7	Chromosome7	A07_bin325	3.07	181.11	0.0306	1
7	Chromosome7	A07_bin326	1.21	182.32	0.0121	1
7	Chromosome7	A07_bin327	1.42	183.74	0.0142	1
7	Chromosome7	A07_bin328	0.4	184.14	0.004	1
7	Chromosome7	A07_bin329	1.42	185.56	0.0142	1
7	Chromosome7	A07_bin330	0.4	185.96	0.004	1
7	Chromosome7	A07_bin331	1.63	187.59	0.0162	1
7	Chromosome7	A07_bin332	1.82	189.41	0.0183	1
7	Chromosome7	A07_bin333	1.63	191.04	0.0162	1
7	Chromosome7	A07_bin334	0.2	191.24	0.002	1
7	Chromosome7	A07_bin335	0.2	191.44	0.002	1
7	Chromosome7	A07_bin336	0.4	191.84	0.004	0
8	Chromosome8	A08_bin1	0	0	0.5	0
8	Chromosome8	A08_bin2	0.2	0.2	0.002	1
8	Chromosome8	A08_bin3	1.62	1.82	0.0162	1
8	Chromosome8	A08_bin4	2.24	4.06	0.0223	1
8	Chromosome8	A08_bin5	1.21	5.27	0.0121	1
8	Chromosome8	A08_bin6	1.21	6.48	0.0121	1
8	Chromosome8	A08_bin7	1.01	7.49	0.0101	1
8	Chromosome8	A08_bin8	2.03	9.52	0.0203	1
8	Chromosome8	A08_bin9	1.42	10.94	0.0142	1
8	Chromosome8	A08_bin10	1.62	12.56	0.0162	1
8	Chromosome8	A08_bin11	0.81	13.37	0.0081	1
8	Chromosome8	A08_bin12	1	14.37	0.0101	1
8	Chromosome8	A08_bin13	1.01	15.38	0.0101	1
8	Chromosome8	A08_bin14	3.07	18.45	0.0306	1
8	Chromosome8	A08_bin15	0.8	19.25	0.0081	1
8	Chromosome8	A08_bin16	1.83	21.08	0.0182	1
8	Chromosome8	A08_bin17	1.41	22.49	0.0142	1
8	Chromosome8	A08_bin18	2.24	24.73	0.0224	1
8	Chromosome8	A08_bin19	2.45	27.18	0.0244	1
8	Chromosome8	A08_bin20	2.44	29.62	0.0244	1
8	Chromosome8	A08_bin21	1.21	30.83	0.0121	1
8	Chromosome8	A08_bin22	1.62	32.45	0.0162	1
8	Chromosome8	A08_bin23	0.61	33.06	0.006	1
8	Chromosome8	A08_bin24	1.01	34.07	0.0101	1
8	Chromosome8	A08_bin25	0.2	34.27	0.002	1
8	Chromosome8	A08_bin26	0.6	34.87	0.006	1
8	Chromosome8	A08_bin27	0.41	35.28	0.004	1
8	Chromosome8	A08_bin28	0.4	35.68	0.004	1
8	Chromosome8	A08_bin29	0.2	35.88	0.002	1
8	Chromosome8	A08_bin30	0.4	36.28	0.004	1
8	Chromosome8	A08_bin31	0.2	36.48	0.002	1
8	Chromosome8	A08_bin32	0.81	37.29	0.0081	1
8	Chromosome8	A08_bin33	5.41	42.7	0.0539	1
8	Chromosome8	A08_bin34	0.2	42.9	0.002	1
8	Chromosome8	A08_bin35	1.22	44.12	0.0121	0
8	Chromosome8	A08_bin36	2.24	46.36	0.0224	0
8	Chromosome8	A08_bin37	0.6	46.96	0.006	0
8	Chromosome8	A08_bin38	0.2	47.16	0.002	1
8	Chromosome8	A08_bin39	0.2	47.36	0.002	1
8	Chromosome8	A08_bin40	0.41	47.77	0.004	1
8	Chromosome8	A08_bin41	0.2	47.97	0.002	1
8	Chromosome8	A08_bin42	0.4	48.37	0.004	1
8	Chromosome8	A08_bin43	0.4	48.77	0.004	1
8	Chromosome8	A08_bin44	0.4	49.17	0.004	1
8	Chromosome8	A08_bin45	0.61	49.78	0.006	1
8	Chromosome8	A08_bin46	0.2	49.98	0.002	1
8	Chromosome8	A08_bin47	0.2	50.18	0.002	1
8	Chromosome8	A08_bin48	0.4	50.58	0.004	1
8	Chromosome8	A08_bin49	0.61	51.19	0.006	1
8	Chromosome8	A08_bin50	0.2	51.39	0.002	1
8	Chromosome8	A08_bin51	0.4	51.79	0.004	1
8	Chromosome8	A08_bin52	0.4	52.19	0.004	1
8	Chromosome8	A08_bin53	0.61	52.8	0.006	1
8	Chromosome8	A08_bin54	0.4	53.2	0.004	1
8	Chromosome8	A08_bin55	0.2	53.4	0.002	1
8	Chromosome8	A08_bin56	0.61	54.01	0.006	1
8	Chromosome8	A08_bin57	0.2	54.21	0.002	1
8	Chromosome8	A08_bin58	0.2	54.41	0.002	1
8	Chromosome8	A08_bin59	0.2	54.61	0.002	1
8	Chromosome8	A08_bin60	0.2	54.81	0.002	1
8	Chromosome8	A08_bin61	0.6	55.41	0.006	1
8	Chromosome8	A08_bin63	0.81	56.22	0.0081	0
8	Chromosome8	A08_bin62	0.2	56.42	0.002	1
8	Chromosome8	A08_bin65	0.2	56.62	0.002	1
8	Chromosome8	A08_bin66	0.2	56.82	0.002	1
8	Chromosome8	A08_bin67	0.21	57.03	0.002	0
8	Chromosome8	A08_bin68	0.4	57.43	0.004	1
8	Chromosome8	A08_bin69	0.2	57.63	0.002	1
8	Chromosome8	A08_bin70	0.2	57.83	0.002	1
8	Chromosome8	A08_bin75	0.2	58.03	0.002	1
8	Chromosome8	A08_bin79	0.4	58.43	0.004	0
8	Chromosome8	A08_bin73	0.2	58.63	0.002	1
8	Chromosome8	A08_bin72	0.41	59.04	0.004	1
8	Chromosome8	A08_bin82	0.2	59.24	0.002	1
8	Chromosome8	A08_bin86	0.2	59.44	0.002	1
8	Chromosome8	A08_bin92	0.4	59.84	0.004	1
8	Chromosome8	A08_bin97	0.2	60.04	0.002	1
8	Chromosome8	A08_bin94	0.2	60.24	0.002	1
8	Chromosome8	A08_bin116	0.2	60.44	0.002	1
8	Chromosome8	A08_bin112	0.41	60.85	0.004	1
8	Chromosome8	A08_bin119	1.21	62.06	0.0121	0
8	Chromosome8	A08_bin88	1.42	63.48	0.0142	1
8	Chromosome8	A08_bin109	1.62	65.1	0.0162	0
8	Chromosome8	A08_bin87	1.41	66.51	0.0142	1
8	Chromosome8	A08_bin123	0.2	66.71	0.002	0
8	Chromosome8	A08_bin125	0.41	67.12	0.004	1
8	Chromosome8	A08_bin126	0.2	67.32	0.002	1
8	Chromosome8	A08_bin130	0.4	67.72	0.004	0
8	Chromosome8	A08_bin128	0.4	68.12	0.004	0
8	Chromosome8	A08_bin132	0.61	68.73	0.006	1
8	Chromosome8	A08_bin138	2.44	71.17	0.0244	0
8	Chromosome8	A08_bin127	2.85	74.02	0.0285	1
8	Chromosome8	A08_bin140	0.2	74.22	0.002	1
8	Chromosome8	A08_bin141	0.2	74.42	0.002	1
8	Chromosome8	A08_bin142	0.2	74.62	0.002	1
8	Chromosome8	A08_bin144	0.61	75.23	0.006	0
8	Chromosome8	A08_bin143	0.2	75.43	0.002	1
8	Chromosome8	A08_bin146	0.4	75.83	0.004	1
8	Chromosome8	A08_bin147	0.2	76.03	0.002	1
8	Chromosome8	A08_bin148	1.01	77.04	0.0101	1
8	Chromosome8	A08_bin149	0.2	77.24	0.002	1
8	Chromosome8	A08_bin150	0.81	78.05	0.0081	1
8	Chromosome8	A08_bin151	0.2	78.25	0.002	1
8	Chromosome8	A08_bin152	1.83	80.08	0.0182	1
8	Chromosome8	A08_bin153	0.2	80.28	0.002	1
8	Chromosome8	A08_bin154	0.8	81.08	0.0081	1
8	Chromosome8	A08_bin155	1.01	82.09	0.0101	1
8	Chromosome8	A08_bin156	0.21	82.3	0.002	1
8	Chromosome8	A08_bin157	0.6	82.9	0.006	1
8	Chromosome8	A08_bin158	1.21	84.11	0.0121	1
8	Chromosome8	A08_bin159	0.2	84.31	0.002	1
8	Chromosome8	A08_bin160	0.41	84.72	0.004	1
8	Chromosome8	A08_bin161	0.4	85.12	0.004	1
8	Chromosome8	A08_bin162	0.2	85.32	0.002	1
8	Chromosome8	A08_bin163	0.6	85.92	0.006	1
8	Chromosome8	A08_bin164	0.41	86.33	0.004	1
8	Chromosome8	A08_bin165	0.2	86.53	0.002	1
8	Chromosome8	A08_bin166	0.2	86.73	0.002	1
8	Chromosome8	A08_bin167	0.2	86.93	0.002	1
8	Chromosome8	A08_bin168	0.4	87.33	0.004	1
8	Chromosome8	A08_bin169	0.61	87.94	0.006	1
8	Chromosome8	A08_bin170	1	88.94	0.0101	1
8	Chromosome8	A08_bin171	1.01	89.95	0.0101	1
8	Chromosome8	A08_bin172	0.2	90.15	0.002	1
8	Chromosome8	A08_bin173	0.41	90.56	0.004	1
8	Chromosome8	A08_bin174	0.4	90.96	0.004	1
8	Chromosome8	A08_bin175	0.6	91.56	0.006	1
8	Chromosome8	A08_bin176	1.42	92.98	0.0142	1
8	Chromosome8	A08_bin177	0.2	93.18	0.002	1
8	Chromosome8	A08_bin178	0.4	93.58	0.004	1
8	Chromosome8	A08_bin179	0.2	93.78	0.002	1
8	Chromosome8	A08_bin180	0.41	94.19	0.004	1
8	Chromosome8	A08_bin181	0.4	94.59	0.004	1
8	Chromosome8	A08_bin182	1.01	95.6	0.0101	1
8	Chromosome8	A08_bin183	0.6	96.2	0.006	1
8	Chromosome8	A08_bin184	0.61	96.81	0.006	1
8	Chromosome8	A08_bin185	0.2	97.01	0.002	1
8	Chromosome8	A08_bin186	0.8	97.81	0.0081	1
8	Chromosome8	A08_bin187	1.83	99.64	0.0182	1
8	Chromosome8	A08_bin188	1.01	100.65	0.0101	1
8	Chromosome8	A08_bin189	0.2	100.85	0.002	1
8	Chromosome8	A08_bin190	0.4	101.25	0.004	0
8	Chromosome8	A08_bin191	0.4	101.65	0.004	1
8	Chromosome8	A08_bin192	0.2	101.85	0.002	1
8	Chromosome8	A08_bin193	1.21	103.06	0.0121	1
8	Chromosome8	A08_bin194	0.61	103.67	0.006	1
8	Chromosome8	A08_bin195	0.4	104.07	0.004	1
8	Chromosome8	A08_bin196	0.2	104.27	0.002	1
8	Chromosome8	A08_bin197	0.2	104.47	0.002	1
8	Chromosome8	A08_bin198	0.2	104.67	0.002	1
8	Chromosome8	A08_bin199	0.41	105.08	0.004	1
8	Chromosome8	A08_bin200	0.4	105.48	0.004	1
8	Chromosome8	A08_bin201	0.2	105.68	0.002	1
8	Chromosome8	A08_bin202	0.6	106.28	0.006	1
8	Chromosome8	A08_bin203	0.61	106.89	0.006	1
8	Chromosome8	A08_bin204	0.2	107.09	0.002	1
8	Chromosome8	A08_bin205	0.81	107.9	0.0081	1
8	Chromosome8	A08_bin206	0.2	108.1	0.002	1
8	Chromosome8	A08_bin207	1.62	109.72	0.0162	1
8	Chromosome8	A08_bin208	1.82	111.54	0.0182	1
8	Chromosome8	A08_bin209	0.61	112.15	0.006	1
8	Chromosome8	A08_bin210	1.62	113.77	0.0162	1
8	Chromosome8	A08_bin211	0.4	114.17	0.004	1
8	Chromosome8	A08_bin212	0.61	114.78	0.006	1
8	Chromosome8	A08_bin213	0.8	115.58	0.0081	1
8	Chromosome8	A08_bin214	0.2	115.78	0.002	1
8	Chromosome8	A08_bin215	0.41	116.19	0.004	1
8	Chromosome8	A08_bin216	0.4	116.59	0.004	1
8	Chromosome8	A08_bin217	0.2	116.79	0.002	1
8	Chromosome8	A08_bin218	0.4	117.19	0.004	1
8	Chromosome8	A08_bin219	0.4	117.59	0.004	1
8	Chromosome8	A08_bin220	0.21	117.8	0.002	1
8	Chromosome8	A08_bin221	0.2	118	0.002	1
8	Chromosome8	A08_bin222	0.8	118.8	0.0081	1
8	Chromosome8	A08_bin223	0.61	119.41	0.006	1
8	Chromosome8	A08_bin224	0.4	119.81	0.004	1
8	Chromosome8	A08_bin225	0.2	120.01	0.002	0
8	Chromosome8	A08_bin227	0.4	120.41	0.004	1
8	Chromosome8	A08_bin228	0.2	120.61	0.002	1
8	Chromosome8	A08_bin229	0.21	120.82	0.002	1
8	Chromosome8	A08_bin230	0.8	121.62	0.0081	1
8	Chromosome8	A08_bin231	0.4	122.02	0.004	1
8	Chromosome8	A08_bin232	0.21	122.23	0.002	1
8	Chromosome8	A08_bin233	0.2	122.43	0.002	1
8	Chromosome8	A08_bin234	0.4	122.83	0.004	1
8	Chromosome8	A08_bin235	0.4	123.23	0.004	1
8	Chromosome8	A08_bin236	0.4	123.63	0.004	1
8	Chromosome8	A08_bin237	0.41	124.04	0.004	1
8	Chromosome8	A08_bin238	2.65	126.69	0.0265	0
9	Chromosome9	A09_bin1	0	0	0.5	0
9	Chromosome9	A09_bin2	0.6	0.6	0.006	1
9	Chromosome9	A09_bin3	0.21	0.81	0.002	1
9	Chromosome9	A09_bin4	0.4	1.21	0.004	1
9	Chromosome9	A09_bin5	0.2	1.41	0.002	1
9	Chromosome9	A09_bin6	0.4	1.81	0.004	1
9	Chromosome9	A09_bin7	0.4	2.21	0.004	1
9	Chromosome9	A09_bin8	0.21	2.42	0.002	1
9	Chromosome9	A09_bin9	0.8	3.22	0.0081	1
9	Chromosome9	A09_bin10	1.42	4.64	0.0142	1
9	Chromosome9	A09_bin11	0.6	5.24	0.006	1
9	Chromosome9	A09_bin12	0.41	5.65	0.004	1
9	Chromosome9	A09_bin13	0.4	6.05	0.004	1
9	Chromosome9	A09_bin14	1.83	7.88	0.0183	1
9	Chromosome9	A09_bin15	1.82	9.7	0.0183	1
9	Chromosome9	A09_bin16	1.63	11.33	0.0162	1
9	Chromosome9	A09_bin26	6.52	17.85	0.0648	1
9	Chromosome9	A09_bin27	1.01	18.86	0.0101	1
9	Chromosome9	A09_bin28	2.44	21.3	0.0245	1
9	Chromosome9	A09_bin29	1.22	22.52	0.0121	1
9	Chromosome9	A09_bin30	0.4	22.92	0.004	1
9	Chromosome9	A09_bin31	0.4	23.32	0.004	1
9	Chromosome9	A09_bin32	0.61	23.93	0.006	0
9	Chromosome9	A09_bin33	2.86	26.79	0.0286	1
9	Chromosome9	A09_bin34	0.61	27.4	0.006	1
9	Chromosome9	A09_bin35	0.4	27.8	0.004	1
9	Chromosome9	A09_bin36	1.42	29.22	0.0142	0
9	Chromosome9	A09_bin37	0.8	30.02	0.0081	1
9	Chromosome9	A09_bin38	0.41	30.43	0.004	1
9	Chromosome9	A09_bin39	1.42	31.85	0.0142	1
9	Chromosome9	A09_bin40	1.21	33.06	0.0121	1
9	Chromosome9	A09_bin41	1.83	34.89	0.0183	1
9	Chromosome9	A09_bin42	2.03	36.92	0.0203	0
9	Chromosome9	A09_bin43	0.81	37.73	0.0081	1
9	Chromosome9	A09_bin44	0.2	37.93	0.002	1
9	Chromosome9	A09_bin45	1.01	38.94	0.0101	0
9	Chromosome9	A09_bin46	0.2	39.14	0.002	1
9	Chromosome9	A09_bin47	1.01	40.15	0.0101	1
9	Chromosome9	A09_bin48	1.01	41.16	0.0101	1
9	Chromosome9	A09_bin49	0.2	41.36	0.002	1
9	Chromosome9	A09_bin50	0.2	41.56	0.002	1
9	Chromosome9	A09_bin51	0.2	41.76	0.002	1
9	Chromosome9	A09_bin52	0.2	41.96	0.002	1
9	Chromosome9	A09_bin53	0.4	42.36	0.004	1
9	Chromosome9	A09_bin54	0.61	42.97	0.006	1
9	Chromosome9	A09_bin55	0.2	43.17	0.002	1
9	Chromosome9	A09_bin56	0.4	43.57	0.004	1
9	Chromosome9	A09_bin57	0.4	43.97	0.004	1
9	Chromosome9	A09_bin58	0.21	44.18	0.002	1
9	Chromosome9	A09_bin59	0.2	44.38	0.002	1
9	Chromosome9	A09_bin63	1.01	45.39	0.0101	1
9	Chromosome9	A09_bin64	0.4	45.79	0.004	0
9	Chromosome9	A09_bin62	1.01	46.8	0.0101	1
9	Chromosome9	A09_bin65	0.4	47.2	0.004	0
9	Chromosome9	A09_bin61	0.4	47.6	0.004	1
9	Chromosome9	A09_bin60	0.2	47.8	0.002	1
9	Chromosome9	A09_bin66	0.2	48	0.002	1
9	Chromosome9	A09_bin67	0.21	48.21	0.002	1
9	Chromosome9	A09_bin68	0.2	48.41	0.002	1
9	Chromosome9	A09_bin69	0.2	48.61	0.002	1
9	Chromosome9	A09_bin70	0.4	49.01	0.004	1
9	Chromosome9	A09_bin71	1.01	50.02	0.0101	1
9	Chromosome9	A09_bin72	2.03	52.05	0.0203	1
9	Chromosome9	A09_bin77	0.4	52.45	0.004	1
9	Chromosome9	A09_bin76	0.2	52.65	0.002	1
9	Chromosome9	A09_bin75	0.2	52.85	0.002	1
9	Chromosome9	A09_bin74	0.2	53.05	0.002	1
9	Chromosome9	A09_bin73	0.41	53.46	0.004	1
9	Chromosome9	A09_bin82	0.2	53.66	0.002	1
9	Chromosome9	A09_bin88	0.2	53.86	0.002	1
9	Chromosome9	A09_bin89	0.4	54.26	0.004	1
9	Chromosome9	A09_bin84	0.2	54.46	0.002	1
9	Chromosome9	A09_bin85	0.2	54.66	0.002	1
9	Chromosome9	A09_bin86	0.2	54.86	0.002	1
9	Chromosome9	A09_bin106	0.21	55.07	0.002	1
9	Chromosome9	A09_bin100	0.6	55.67	0.006	0
9	Chromosome9	A09_bin91	0.4	56.07	0.004	1
9	Chromosome9	A09_bin81	0.2	56.27	0.002	1
9	Chromosome9	A09_bin95	0.2	56.47	0.002	1
9	Chromosome9	A09_bin92	0.21	56.68	0.002	1
9	Chromosome9	A09_bin105	0.2	56.88	0.002	1
9	Chromosome9	A09_bin115	0.2	57.08	0.002	1
9	Chromosome9	A09_bin116	0.2	57.28	0.002	1
9	Chromosome9	A09_bin117	0.2	57.48	0.002	1
9	Chromosome9	A09_bin118	0.2	57.68	0.002	1
9	Chromosome9	A09_bin119	0.6	58.28	0.006	1
9	Chromosome9	A09_bin120	0.41	58.69	0.004	1
9	Chromosome9	A09_bin121	0.2	58.89	0.002	1
9	Chromosome9	A09_bin122	0.4	59.29	0.004	1
9	Chromosome9	A09_bin123	0.4	59.69	0.004	1
9	Chromosome9	A09_bin124	0.41	60.1	0.004	1
9	Chromosome9	A09_bin125	0.2	60.3	0.002	1
9	Chromosome9	A09_bin126	0.2	60.5	0.002	1
9	Chromosome9	A09_bin127	1.41	61.91	0.0142	1
9	Chromosome9	A09_bin128	5.63	67.54	0.056	0
9	Chromosome9	A09_bin129	6.94	74.48	0.0689	1
9	Chromosome9	A09_bin130	0.6	75.08	0.006	1
9	Chromosome9	A09_bin131	0.4	75.48	0.004	1
9	Chromosome9	A09_bin132	0.21	75.69	0.002	0
9	Chromosome9	A09_bin134	0.4	76.09	0.004	1
9	Chromosome9	A09_bin135	0.4	76.49	0.004	1
9	Chromosome9	A09_bin136	0.2	76.69	0.002	1
9	Chromosome9	A09_bin137	0.61	77.3	0.006	1
9	Chromosome9	A09_bin138	0.6	77.9	0.006	1
9	Chromosome9	A09_bin139	0.6	78.5	0.006	1
9	Chromosome9	A09_bin140	0.61	79.11	0.006	1
9	Chromosome9	A09_bin141	0.2	79.31	0.002	1
9	Chromosome9	A09_bin142	0.2	79.51	0.002	1
9	Chromosome9	A09_bin143	0.81	80.32	0.0081	1
9	Chromosome9	A09_bin144	0.2	80.52	0.002	1
9	Chromosome9	A09_bin145	0.2	80.72	0.002	1
9	Chromosome9	A09_bin147	1.01	81.73	0.0101	1
9	Chromosome9	A09_bin146	0.2	81.93	0.002	0
9	Chromosome9	A09_bin148	0.4	82.33	0.004	1
9	Chromosome9	A09_bin149	0.81	83.14	0.0081	1
9	Chromosome9	A09_bin150	0.2	83.34	0.002	1
9	Chromosome9	A09_bin151	0.2	83.54	0.002	1
9	Chromosome9	A09_bin152	0.81	84.35	0.0081	1
9	Chromosome9	A09_bin153	0.8	85.15	0.0081	1
9	Chromosome9	A09_bin154	0.61	85.76	0.006	1
9	Chromosome9	A09_bin155	0.2	85.96	0.002	1
9	Chromosome9	A09_bin156	1.82	87.78	0.0182	1
9	Chromosome9	A09_bin157	0.81	88.59	0.0081	1
9	Chromosome9	A09_bin158	1.21	89.8	0.0121	1
9	Chromosome9	A09_bin159	0.81	90.61	0.0081	1
9	Chromosome9	A09_bin160	0.81	91.42	0.0081	1
9	Chromosome9	A09_bin161	1.21	92.63	0.0121	1
9	Chromosome9	A09_bin162	0.81	93.44	0.0081	1
9	Chromosome9	A09_bin163	0.8	94.24	0.0081	1
9	Chromosome9	A09_bin164	0.21	94.45	0.002	1
9	Chromosome9	A09_bin165	0.2	94.65	0.002	1
9	Chromosome9	A09_bin166	0.2	94.85	0.002	1
9	Chromosome9	A09_bin167	0.4	95.25	0.004	1
9	Chromosome9	A09_bin168	0.6	95.85	0.006	1
9	Chromosome9	A09_bin169	1.63	97.48	0.0162	1
9	Chromosome9	A09_bin170	0.2	97.68	0.002	1
9	Chromosome9	A09_bin171	2.44	100.12	0.0244	1
9	Chromosome9	A09_bin172	1.21	101.33	0.0121	1
9	Chromosome9	A09_bin173	0.2	101.53	0.002	1
9	Chromosome9	A09_bin174	0.2	101.73	0.002	1
9	Chromosome9	A09_bin175	0.61	102.34	0.006	1
9	Chromosome9	A09_bin176	0.8	103.14	0.0081	1
9	Chromosome9	A09_bin177	1.42	104.56	0.0142	1
9	Chromosome9	A09_bin178	0.2	104.76	0.002	0
9	Chromosome9	A09_bin180	0.81	105.57	0.0081	1
9	Chromosome9	A09_bin181	0.2	105.77	0.002	1
9	Chromosome9	A09_bin182	0.2	105.97	0.002	1
9	Chromosome9	A09_bin183	0.2	106.17	0.002	1
9	Chromosome9	A09_bin184	1.01	107.18	0.0101	1
9	Chromosome9	A09_bin185	0.4	107.58	0.004	1
9	Chromosome9	A09_bin186	0.61	108.19	0.006	1
9	Chromosome9	A09_bin187	0.2	108.39	0.002	1
9	Chromosome9	A09_bin188	0.6	108.99	0.006	1
9	Chromosome9	A09_bin189	0.41	109.4	0.004	1
9	Chromosome9	A09_bin190	0.6	110	0.006	1
9	Chromosome9	A09_bin191	0.2	110.2	0.002	1
9	Chromosome9	A09_bin192	0.4	110.6	0.004	1
9	Chromosome9	A09_bin193	0.61	111.21	0.006	1
9	Chromosome9	A09_bin194	0.4	111.61	0.004	1
9	Chromosome9	A09_bin195	0.2	111.81	0.002	1
9	Chromosome9	A09_bin196	0.61	112.42	0.006	1
9	Chromosome9	A09_bin197	0.6	113.02	0.006	1
9	Chromosome9	A09_bin198	1.42	114.44	0.0142	1
9	Chromosome9	A09_bin199	0.4	114.84	0.004	1
9	Chromosome9	A09_bin200	0.2	115.04	0.002	1
9	Chromosome9	A09_bin201	0.2	115.24	0.002	1
9	Chromosome9	A09_bin202	0.81	116.05	0.0081	1
9	Chromosome9	A09_bin203	0.4	116.45	0.004	1
[truncated: 4,305 more rows]
